# Supplementary material for: Dysregulated synaptic gene expression in oligodendrocytes of spinal and bulbar muscular atrophy
Source: JCI Insight. 2025 Jun 23;10(12):e182123. doi: 10.1172/jci.insight.182123 (PMC12220948; doi:10.1172/jci.insight.182123)
Supplement: Supporting data values [file jciinsight-10-182123-s032.xlsx]

## Sheet: Fig.1C
Fig. 1C
	A_3	W_3	A_6	W_6	A_9	W_9	A_13	W_13
Oligodendrocytes	2476	1954	3312	4074	3702	3382	3468	4679
Inhibitory neurons	1976	1031	743	620	1413	982	504	410
Astrocytes	543	410	618	741	535	463	620	1005
OPC	277	258	237	313	286	294	304	508
Microglia	152	116	154	289	270	245	225	459
Excitatory neurons	1018	699	793	836	945	891	594	510
OL progenitors	179	164	80	63	51	73	40	70
Pericytes	47	33	50	50	36	35	35	72
Endothelial cells	17	9	24	20	16	25	21	23
Fibroblasts	12	7	15	22	10	6	8	16
Total	6697	4681	6026	7028	7264	6396	5819	7752
Ratio	A_3	W_3	A_6	W_6	A_9	W_9	A_13	W_13
Oligodendrocytes	0.369718	0.417432	0.549618	0.579681	0.509637	0.528768	0.595979	0.603586
Inhibitory neurons	0.295057	0.220252	0.123299	0.0882186	0.194521	0.153533	0.0866128	0.0528896
Astrocytes	0.0810811	0.0875881	0.102556	0.105435	0.0736509	0.072389	0.106548	0.129644
OPC	0.0413618	0.0551164	0.0393296	0.0445361	0.0393722	0.0459662	0.0522427	0.0655315
Microglia	0.0226967	0.024781	0.0255559	0.0411212	0.0371696	0.0383052	0.0386664	0.0592105
Excitatory neurons	0.152008	0.149327	0.131596	0.118953	0.130094	0.139306	0.102079	0.0657895
OL progenitors	0.0267284	0.0350352	0.0132758	0.00896414	0.00702093	0.0114134	0.00687403	0.00902993
Pericytes	0.00701807	0.00704978	0.00829738	0.0071144	0.00495595	0.00547217	0.00601478	0.00928793
Endothelial cells	0.00253845	0.00192267	0.00398274	0.00284576	0.00220264	0.00390869	0.00360887	0.00296698
Fibroblasts	0.00179185	0.00149541	0.00248921	0.00313034	0.00137665	0.000938086	0.00137481	0.00206398
Total	1	1	1	1	1	1	1	1

## Sheet: Fig.1D
Fig. 1D
3wDEGs
Oligodendrocytes	85
Inhibitory neurons	34
Excitatory neurons	41
Astrocytes	41
OPC	10
OL progenitors	7
Microglia	1

## Sheet: Fig.1E
Fig. 1E
6wDEGs
Oligodendrocytes	111
Inhibitory neurons	6
Excitatory neurons	16
Astrocytes	56
OPC	22
OL progenitors	2
Microglia	40

## Sheet: Fig.1F
Fig. 1F
9wDEGs
Oligodendrocytes	53
Inhibitory neurons	0
Excitatory neurons	4
Astrocytes	50
OPC	7
OL progenitors	0
Microglia	5

## Sheet: Fig.1G
Fig. 1G
13wDEGs
Oligodendrocytes	233
Inhibitory neurons	47
Excitatory neurons	36
Astrocytes	173
OPC	115
OL progenitors	107
Microglia	234

## Sheet: Fig.2C
Fig. 2C
Pdgfra/Gapdh			Sox10/Gapdh			Mog/Gapdh			Apc/Gapdh
WT	AR		WT	AR		WT	AR		WT	AR
0.875436	0.658259		0.990183	0.723105		0.944219	0.847699		1.066	0.369595
1.1361	1.27995		0.832718	0.225473		1.00781	1.18443		0.921204	0.616834
0.988459	0.851482		1.1771	0.511103		1.04797	0.869376		1.0128	0.354936

## Sheet: Fig.2J
Fig. 2J
SOX10/GAPDH
Control	SBMA
1.00776	0.40804
0.888719	0.612168
1.10353	0.744665

## Sheet: Fig.5I
Fig. 5I
Subcluster	3w	6w	9w	13w
0	73	985	1047	764
1	1088	541	968	59
2	101	908	826	722
3	282	465	530	414
4	1	109	76	1480
12	624	139	165	3
16	331	178	109	32

## Sheet: Fig.6A A3vsW3
Fig.6A A3vsW3
A3vsW3 DEG	p_val	avg_log2FC	pct.1	pct.2	p_val_adj
Rbfox1	3.08e-29	0.370465	0.941	0.966	6.49e-25
Camk1d	9.89e-18	0.35227	0.833	0.898	2.09e-13
Kcnip4	5.1e-20	0.329063	0.918	0.969	1.08e-15
Asic2	5.16e-11	0.309629	0.758	0.846	1.09e-06
Fam155a	1.13e-09	0.299259	0.802	0.887	2.38e-05
Sgcz	1.49e-11	0.291682	0.874	0.947	3.14e-07
Dpp10	1.91e-08	0.289504	0.794	0.877	0.000401928
Gm42418	1.39e-30	0.281665	1	1	2.93e-26
Nrxn1	4.77e-13	0.27385	0.891	0.956	1e-08
Lsamp	1.06e-28	0.26912	0.998	1	2.23e-24
Nrxn3	4.67e-11	0.266755	0.886	0.952	9.84e-07
Nrg3	2.86e-12	0.265387	0.911	0.966	6.03e-08
Lrrtm4	7.96e-08	0.261416	0.849	0.926	0.00167954
Meg3	3.37e-20	0.257948	0.99	0.999	7.11e-16
Fgf14	3.33e-09	0.257792	0.9	0.968	7.01e-05
Lingo2	4.18e-07	0.243524	0.813	0.891	0.0088127
Cntnap2	3.61e-10	0.23735	0.933	0.983	7.62e-06
Lrrc4c	6.74e-09	0.228157	0.879	0.953	0.000142099
Gm49336	1.91e-10	-0.100542	0.05	0.102	4.03e-06
Optn	6.24e-12	-0.100617	0.053	0.113	1.32e-07
Zmym4	2.83e-17	-0.100631	0.261	0.433	5.97e-13
Rexo2	3.05e-12	-0.100686	0.067	0.133	6.43e-08
Masp1	1.74e-12	-0.100701	0.128	0.222	3.68e-08
Stau1	4.07e-12	-0.100732	0.078	0.148	8.59e-08
C87436	2.96e-10	-0.100771	0.054	0.108	6.23e-06
Tpr	3.93e-14	-0.100774	0.193	0.318	8.29e-10
Zmym2	2.67e-16	-0.100827	0.197	0.337	5.64e-12
Cttnbp2	1.22e-11	-0.100836	0.332	0.489	2.58e-07
Slc9a6	1.19e-10	-0.100979	0.052	0.106	2.5e-06
Pde1c	7.65e-11	-0.100994	0.153	0.248	1.61e-06
Tbce	4.94e-13	-0.101202	0.099	0.183	1.04e-08
Hsd17b12	3.29e-13	-0.101221	0.085	0.163	6.93e-09
Pak7	1.45e-06	-0.101283	0.698	0.856	0.0306688
Efnb3	2.38e-13	-0.101376	0.251	0.396	5.02e-09
Mipol1	2.45e-13	-0.101391	0.113	0.202	5.17e-09
Srp72	6.01e-12	-0.101646	0.056	0.117	1.27e-07
Hsp90aa1	3.48e-13	-0.101705	0.327	0.497	7.34e-09
Atp2b1	4.58e-17	-0.101803	0.242	0.405	9.66e-13
Pcsk6	2.07e-13	-0.10182	0.237	0.376	4.35e-09
Fam91a1	8.2e-10	-0.101826	0.05	0.1	1.73e-05
Gsn	3.39e-09	-0.102042	0.473	0.642	7.14e-05
Sf3b1	2.93e-14	-0.102239	0.212	0.346	6.17e-10
Rnf130	7.56e-14	-0.102244	0.393	0.592	1.59e-09
Zbtb37	2.94e-10	-0.102266	0.072	0.133	6.2e-06
Lgmn	7.96e-16	-0.102284	0.123	0.23	1.68e-11
Dmtf1	1.42e-14	-0.1023	0.127	0.227	3e-10
Gm4924	8.03e-09	-0.102322	0.066	0.118	0.000169341
Jmy	2.9e-11	-0.102406	0.087	0.158	6.11e-07
Mau2	2.87e-18	-0.102635	0.16	0.292	6.06e-14
Vwa8	1.14e-12	-0.102679	0.239	0.373	2.4e-08
Ankrd13c	3.14e-12	-0.10274	0.098	0.177	6.61e-08
Rbpj	4.52e-13	-0.102752	0.113	0.201	9.54e-09
Heg1	1.91e-12	-0.102838	0.335	0.495	4.03e-08
Gab1	8.22e-08	-0.102849	0.648	0.82	0.00173353
Acat2	1.47e-10	-0.102929	0.054	0.108	3.11e-06
Inf2	1.69e-15	-0.102932	0.172	0.299	3.57e-11
Slc12a2	1.23e-10	-0.102945	0.539	0.739	2.6e-06
Zfp346	1.78e-13	-0.102951	0.097	0.182	3.76e-09
Adamtsl4	1.25e-11	-0.102974	0.07	0.137	2.64e-07
Gm11944	1.13e-07	-0.103393	0.059	0.104	0.00237802
Pank2	1.8e-12	-0.103461	0.076	0.147	3.79e-08
Lims1	2.36e-13	-0.103506	0.226	0.361	4.97e-09
Rgs3	1.82e-14	-0.103556	0.107	0.202	3.83e-10
Hoxd3	9.67e-10	-0.103573	0.065	0.121	2.04e-05
Spred1	3.49e-13	-0.103686	0.141	0.242	7.36e-09
Ash1l	7.42e-14	-0.103784	0.375	0.569	1.57e-09
Arhgap39	3.68e-11	-0.103898	0.401	0.574	7.75e-07
Tmeff1	3.15e-10	-0.103907	0.419	0.595	6.63e-06
Atad2b	1.3e-11	-0.104189	0.302	0.451	2.75e-07
Larp6	2.91e-14	-0.104419	0.124	0.223	6.14e-10
Tmem135	4.62e-14	-0.104593	0.222	0.36	9.75e-10
Srgap2	8.71e-15	-0.104941	0.347	0.539	1.84e-10
Elavl3	2.36e-07	-0.105059	0.695	0.86	0.00497626
Wnk1	1.71e-07	-0.105135	0.687	0.859	0.00360881
Ehd1	1.82e-13	-0.105285	0.053	0.117	3.83e-09
Gm12940	2.79e-13	-0.105364	0.077	0.151	5.88e-09
Gm19500	2.32e-12	-0.105366	0.357	0.54	4.88e-08
Trmt1l	1.31e-12	-0.105388	0.087	0.164	2.75e-08
Mark2	9.59e-17	-0.105391	0.215	0.361	2.02e-12
Enox2	8.28e-15	-0.105428	0.187	0.314	1.75e-10
Eif4g2	3.55e-15	-0.105445	0.109	0.205	7.49e-11
Tmbim1	9.03e-15	-0.105538	0.129	0.231	1.9e-10
Prrt1	1.35e-14	-0.105617	0.098	0.187	2.85e-10
Plekhg1	1.5e-07	-0.105727	0.727	0.877	0.00315868
Parl	8.89e-12	-0.105743	0.061	0.123	1.87e-07
Cpm	6.68e-16	-0.105751	0.196	0.332	1.41e-11
Myo6	7.19e-10	-0.106	0.516	0.726	1.52e-05
Ippk	6.12e-13	-0.10603	0.124	0.214	1.29e-08
Dtna	4.89e-14	-0.106175	0.464	0.682	1.03e-09
Fbxo21	1.75e-11	-0.106235	0.09	0.164	3.7e-07
Kif1b	5.61e-09	-0.106275	0.768	0.924	0.000118336
Asrgl1	4.77e-14	-0.10653	0.137	0.241	1.01e-09
Gna12	2.22e-15	-0.106585	0.342	0.531	4.69e-11
Sae1	5.49e-11	-0.107	0.062	0.122	1.16e-06
Nfic	8.35e-11	-0.107144	0.062	0.121	1.76e-06
Kmt2b	5.69e-12	-0.107235	0.052	0.111	1.2e-07
Serinc5	3.98e-16	-0.107347	0.196	0.336	8.4e-12
Gng11	9.97e-13	-0.107384	0.056	0.119	2.1e-08
Csf1	3.61e-15	-0.107604	0.184	0.309	7.62e-11
Larp1	3.69e-13	-0.107617	0.133	0.228	7.78e-09
Spata13	1.17e-13	-0.107662	0.195	0.317	2.46e-09
Nkain1	1.41e-10	-0.10771	0.439	0.63	2.97e-06
Nudt4	6.09e-13	-0.107905	0.128	0.224	1.28e-08
Agpat4	2.2e-11	-0.108056	0.379	0.555	4.64e-07
Anks1b	2.29e-06	-0.108096	0.876	0.961	0.0482712
Ddx17	3.77e-08	-0.108171	0.56	0.751	0.00079487
Rusc2	2.93e-15	-0.10825	0.123	0.225	6.18e-11
Cacna1b	4.71e-09	-0.108325	0.271	0.384	9.93e-05
Lypd6	9.01e-09	-0.108622	0.056	0.105	0.000189917
Rpl6	1.55e-09	-0.108846	0.059	0.111	3.28e-05
Phlpp1	1.08e-07	-0.1089	0.865	0.958	0.00228332
Ralgps1	1.96e-09	-0.108962	0.532	0.726	4.13e-05
Arsg	1.71e-13	-0.109072	0.301	0.464	3.6e-09
Ankrd28	1.91e-11	-0.10916	0.421	0.608	4.02e-07
Vapa	1.35e-12	-0.109622	0.108	0.192	2.85e-08
Dapk2	1.84e-12	-0.109732	0.087	0.164	3.88e-08
Ksr1	1.58e-12	-0.109771	0.127	0.221	3.32e-08
Cnot1	1.18e-15	-0.109801	0.17	0.294	2.49e-11
Pde8a	4.61e-11	-0.110082	0.425	0.597	9.72e-07
Rsl1d1	4.49e-13	-0.11009	0.061	0.128	9.47e-09
Phf20	1.34e-14	-0.110301	0.236	0.381	2.82e-10
Stx4a	4.38e-16	-0.110357	0.057	0.132	9.23e-12
Siah2	1.48e-10	-0.110453	0.064	0.122	3.12e-06
Prpf40a	2.21e-14	-0.110569	0.19	0.314	4.67e-10
Glt8d1	2.73e-15	-0.110583	0.113	0.209	5.76e-11
Osbpl11	4.63e-11	-0.110805	0.063	0.123	9.76e-07
Crkl	8.82e-11	-0.110884	0.053	0.108	1.86e-06
Ggt7	4.03e-12	-0.110884	0.076	0.146	8.5e-08
Ckb	1.87e-11	-0.110987	0.062	0.123	3.94e-07
Polk	2.92e-10	-0.11126	0.053	0.106	6.16e-06
Kctd3	1.28e-14	-0.111423	0.349	0.535	2.71e-10
Ppp1cc	2.88e-12	-0.11157	0.081	0.153	6.08e-08
Slk	4.29e-13	-0.111584	0.285	0.438	9.06e-09
Sox10	4.33e-19	-0.111805	0.274	0.457	9.13e-15
Fam107b	1.16e-11	-0.111902	0.068	0.131	2.45e-07
Tsc22d3	6.73e-16	-0.11207	0.208	0.349	1.42e-11
Herc2	1.03e-16	-0.112131	0.292	0.471	2.18e-12
Samd4b	5.89e-13	-0.112173	0.098	0.179	1.24e-08
Fam117b	5.05e-14	-0.112329	0.128	0.228	1.06e-09
Hexdc	1.7e-14	-0.11233	0.075	0.153	3.58e-10
Arid1a	3.51e-17	-0.112347	0.234	0.393	7.39e-13
P2rx4	6.7e-12	-0.112448	0.121	0.207	1.41e-07
Ank3	2.18e-07	-0.112736	0.931	0.986	0.00460409
Enpp1	1.01e-11	-0.11279	0.056	0.115	2.13e-07
Zfp101	2.04e-14	-0.112906	0.117	0.213	4.29e-10
App	8.12e-09	-0.113451	0.776	0.927	0.000171131
P4ha1	2.13e-11	-0.113716	0.082	0.151	4.49e-07
Sf1	1.45e-13	-0.113794	0.088	0.169	3.05e-09
Setd2	1.45e-17	-0.113902	0.227	0.387	3.05e-13
Atp11a	3.64e-15	-0.113961	0.266	0.423	7.67e-11
Tbc1d9b	2.36e-14	-0.113981	0.126	0.226	4.97e-10
Gatm	4e-14	-0.114073	0.339	0.521	8.44e-10
Sall1	2.23e-14	-0.114137	0.075	0.153	4.7e-10
Rassf2	6.72e-15	-0.114405	0.197	0.327	1.42e-10
Ss18	3.81e-14	-0.114483	0.081	0.161	8.04e-10
Lcorl	8.93e-14	-0.114693	0.338	0.515	1.88e-09
Zfp949	2.12e-11	-0.114832	0.054	0.111	4.46e-07
Angel2	1.23e-13	-0.115126	0.046	0.106	2.59e-09
Rc3h1	9.88e-15	-0.115138	0.284	0.446	2.08e-10
Cd2ap	2.99e-15	-0.115152	0.19	0.32	6.31e-11
Tspan17	6.87e-13	-0.115277	0.045	0.103	1.45e-08
Bicra	2.06e-13	-0.115365	0.18	0.296	4.34e-09
Asxl3	2.18e-16	-0.11544	0.205	0.344	4.59e-12
Leng8	1e-14	-0.11568	0.153	0.264	2.11e-10
Cdc42ep1	9.36e-12	-0.11571	0.059	0.12	1.97e-07
Iars	5.5e-17	-0.115903	0.203	0.347	1.16e-12
Babam2	1.07e-13	-0.116059	0.289	0.448	2.26e-09
Gnao1	1.48e-09	-0.116272	0.763	0.907	3.11e-05
Capn2	1.34e-12	-0.116625	0.069	0.137	2.83e-08
B3gntl1	8.54e-13	-0.116777	0.069	0.138	1.8e-08
Tmem108	1.34e-13	-0.116847	0.228	0.363	2.83e-09
Hps5	6.27e-13	-0.116952	0.057	0.121	1.32e-08
Mcam	1.87e-14	-0.116984	0.083	0.167	3.95e-10
Dnajb2	8.23e-15	-0.117148	0.16	0.276	1.73e-10
Dusp11	6.99e-17	-0.117159	0.19	0.328	1.47e-12
Atp6v0a1	7.5e-16	-0.117209	0.243	0.398	1.58e-11
Cdk5	9.75e-11	-0.117313	0.064	0.124	2.06e-06
Atp9a	8.33e-15	-0.117415	0.386	0.578	1.76e-10
Fbxo28	3.42e-11	-0.117894	0.081	0.148	7.2e-07
Hdgfl3	9.94e-18	-0.118079	0.118	0.228	2.1e-13
Clip2	2.31e-16	-0.118134	0.222	0.369	4.88e-12
Dock9	7.96e-12	-0.118357	0.503	0.705	1.68e-07
Tmcc1	3.15e-09	-0.118857	0.625	0.81	6.65e-05
Kndc1	2.82e-09	-0.118919	0.651	0.837	5.94e-05
Smurf1	8.28e-14	-0.119334	0.2	0.327	1.75e-09
Zfp239	8.09e-12	-0.119405	0.073	0.14	1.71e-07
Ttll5	1.65e-10	-0.119602	0.567	0.759	3.49e-06
Nbas	1.07e-13	-0.119714	0.404	0.599	2.26e-09
Ppm1b	5.66e-16	-0.119731	0.136	0.247	1.19e-11
Slco3a1	1.86e-08	-0.120138	0.551	0.707	0.000391478
Sik3	2.15e-09	-0.120254	0.637	0.82	4.54e-05
Tmeff2	1.27e-09	-0.120571	0.996	1	2.68e-05
Dync1li1	7.12e-15	-0.120809	0.133	0.237	1.5e-10
Xpnpep1	8.47e-14	-0.12104	0.084	0.163	1.79e-09
Sh3d19	5.47e-10	-0.121081	0.521	0.706	1.15e-05
Klhl2	3.91e-09	-0.121233	0.686	0.857	8.25e-05
Hmg20a	1.41e-15	-0.121265	0.205	0.345	2.98e-11
Ap1g1	1.48e-13	-0.121321	0.113	0.204	3.12e-09
Med13l	1.32e-17	-0.121389	0.229	0.387	2.79e-13
Myo1e	8.41e-10	-0.121434	0.431	0.592	1.77e-05
Folh1	2.24e-13	-0.121459	0.1	0.184	4.73e-09
Mmd2	2.73e-14	-0.121824	0.086	0.168	5.76e-10
Nrxn2	4.06e-17	-0.121846	0.258	0.427	8.56e-13
Il18	1.35e-16	-0.122048	0.153	0.273	2.85e-12
Abcc5	2.39e-15	-0.122209	0.348	0.54	5.03e-11
St8sia3os	9.01e-08	-0.122438	0.086	0.14	0.00189938
Cdip1	3.23e-12	-0.122457	0.179	0.287	6.8e-08
Lrrc8b	4.23e-17	-0.12276	0.258	0.424	8.91e-13
Lcmt1	6.32e-11	-0.12304	0.053	0.109	1.33e-06
Sugp2	2.5e-12	-0.123133	0.072	0.141	5.26e-08
Pld1	7.42e-18	-0.123162	0.207	0.357	1.56e-13
Mospd2	4.63e-12	-0.12325	0.068	0.133	9.76e-08
Dido1	1.07e-16	-0.123375	0.128	0.238	2.25e-12
Phldb1	7.04e-12	-0.123817	0.568	0.775	1.48e-07
Fnbp1	1.36e-10	-0.12393	0.925	0.985	2.88e-06
Tmem123	5.37e-12	-0.124275	0.051	0.11	1.13e-07
Rif1	5.85e-15	-0.124417	0.189	0.316	1.23e-10
Dusp15	1.04e-11	-0.124436	0.108	0.188	2.19e-07
Map6d1	5.92e-13	-0.124473	0.101	0.184	1.25e-08
Usp54	1.23e-12	-0.124631	0.445	0.647	2.59e-08
Kmt2d	2.72e-14	-0.124666	0.107	0.199	5.74e-10
Dgcr2	2.99e-13	-0.125333	0.073	0.145	6.31e-09
Cpox	5.04e-14	-0.125485	0.227	0.363	1.06e-09
Foxn2	9.82e-15	-0.125547	0.107	0.199	2.07e-10
Sox8	3.21e-17	-0.126423	0.098	0.197	6.77e-13
Prr14l	3.59e-16	-0.126428	0.252	0.41	7.57e-12
9530059O14Rik	7.89e-12	-0.126455	0.449	0.626	1.66e-07
E330009J07Rik	1.65e-15	-0.126618	0.098	0.19	3.48e-11
Map7d1	6.24e-17	-0.126788	0.201	0.341	1.31e-12
Ankrd44	5.21e-16	-0.126955	0.232	0.381	1.1e-11
Sbf1	4.22e-19	-0.127671	0.166	0.305	8.9e-15
Tarsl2	1.12e-14	-0.127775	0.075	0.154	2.37e-10
Bin1	1.83e-09	-0.128013	0.621	0.788	3.86e-05
Gnb1	5.6e-17	-0.128224	0.243	0.401	1.18e-12
Cyth1	2.34e-14	-0.128299	0.414	0.615	4.94e-10
Crtac1	1.71e-10	-0.128469	0.146	0.233	3.61e-06
Man2a2	2.03e-15	-0.128498	0.131	0.237	4.28e-11
Scaf4	2.91e-16	-0.128542	0.108	0.207	6.15e-12
Tppp	3e-18	-0.128841	0.175	0.315	6.34e-14
Ppp2ca	1.32e-18	-0.128904	0.176	0.315	2.78e-14
Dst	1.14e-08	-0.129168	0.85	0.956	0.000240955
Cobll1	1.87e-14	-0.129351	0.179	0.3	3.95e-10
Prmt2	3.92e-17	-0.129386	0.065	0.147	8.26e-13
Ddhd1	1.05e-16	-0.129443	0.193	0.332	2.2e-12
Tug1	6.69e-13	-0.129488	0.052	0.113	1.41e-08
Dip2b	2.14e-10	-0.129976	0.575	0.779	4.52e-06
Vldlr	1.45e-17	-0.130096	0.25	0.415	3.07e-13
BC005561	1.35e-17	-0.130783	0.149	0.272	2.86e-13
1700047M11Rik	6.39e-14	-0.130787	0.364	0.545	1.35e-09
Fam149b	4.22e-15	-0.130794	0.092	0.179	8.91e-11
Tmod1	5.03e-14	-0.130859	0.277	0.428	1.06e-09
Sqle	7.55e-14	-0.130909	0.131	0.23	1.59e-09
Fam102a	4.96e-18	-0.130916	0.265	0.439	1.05e-13
Gfra1	5.47e-14	-0.131156	0.135	0.236	1.15e-09
B3gat1	9.49e-17	-0.131172	0.124	0.231	2e-12
Ano10	9.21e-19	-0.131499	0.134	0.254	1.94e-14
Scd2	4.99e-10	-0.131746	0.622	0.799	1.05e-05
Polr1a	2.71e-14	-0.131833	0.069	0.144	5.72e-10
Sec11c	5.89e-15	-0.131958	0.13	0.232	1.24e-10
Tmem98	1.11e-12	-0.132069	0.069	0.137	2.35e-08
Nsmce2	4.14e-17	-0.132511	0.303	0.484	8.74e-13
Adssl1	6.41e-17	-0.132538	0.111	0.214	1.35e-12
Dhx15	3.8e-12	-0.132554	0.078	0.148	8.02e-08
Rtn4	2.86e-10	-0.133114	0.728	0.889	6.03e-06
Nipal4	5.15e-15	-0.133417	0.209	0.342	1.09e-10
Tfeb	9.15e-17	-0.133536	0.253	0.416	1.93e-12
Ppfibp2	4.01e-15	-0.134546	0.291	0.454	8.46e-11
Zcchc24	4.09e-19	-0.134884	0.188	0.335	8.63e-15
Dleu2	1.88e-12	-0.134932	0.279	0.421	3.96e-08
Smad7	8.35e-15	-0.134944	0.391	0.589	1.76e-10
Shtn1	8.3e-11	-0.135086	0.569	0.759	1.75e-06
Hspa8	1.37e-15	-0.135617	0.143	0.254	2.88e-11
Myl6	2.1e-12	-0.13566	0.045	0.102	4.42e-08
Pcmt1	7.25e-15	-0.135732	0.142	0.249	1.53e-10
Rassf8	3.67e-17	-0.135733	0.212	0.355	7.74e-13
Arap2	9e-16	-0.136311	0.299	0.464	1.9e-11
Map4	3.7e-11	-0.136541	0.546	0.743	7.8e-07
Fdft1	6.85e-16	-0.137185	0.251	0.41	1.45e-11
Khdrbs1	2.86e-16	-0.137437	0.141	0.256	6.04e-12
Trim35	1.36e-16	-0.137659	0.167	0.291	2.86e-12
Adamts20	1.51e-14	-0.137862	0.076	0.155	3.19e-10
Bmp2k	5.39e-18	-0.138139	0.192	0.335	1.14e-13
Zdhhc14	2.14e-09	-0.13833	0.656	0.831	4.52e-05
Pds5a	3.51e-17	-0.138356	0.177	0.309	7.41e-13
Wscd1	4.51e-18	-0.138435	0.299	0.486	9.5e-14
C030029H02Rik	6.86e-11	-0.139119	0.137	0.224	1.45e-06
Rnf141	2.91e-17	-0.139155	0.111	0.216	6.13e-13
Nfasc	7.41e-12	-0.139346	0.741	0.904	1.56e-07
Prima1	3.19e-17	-0.139401	0.278	0.448	6.72e-13
Ppp2r5c	7.18e-19	-0.139534	0.322	0.525	1.51e-14
Nectin1	7.53e-15	-0.139616	0.147	0.258	1.59e-10
Exoc3	4.08e-14	-0.139984	0.091	0.175	8.59e-10
Pign	9.91e-18	-0.140126	0.127	0.24	2.09e-13
Galnt6	3.6e-16	-0.140244	0.205	0.343	7.6e-12
Appl2	1.08e-16	-0.140478	0.118	0.224	2.28e-12
Abl1	1.7e-15	-0.140528	0.402	0.607	3.59e-11
Cnp	2.26e-15	-0.140668	0.312	0.483	4.77e-11
A230001M10Rik	3.09e-14	-0.140743	0.193	0.317	6.51e-10
Cep97	1.1e-16	-0.141018	0.185	0.319	2.32e-12
Sc5d	1.97e-14	-0.141073	0.138	0.242	4.16e-10
Mog	5.59e-11	-0.141105	0.611	0.802	1.18e-06
Tulp4	3.5e-08	-0.141241	0.735	0.89	0.000736998
Tmem260	8.53e-17	-0.141318	0.164	0.289	1.8e-12
Lrrc4	2.37e-13	-0.141699	0.055	0.12	5e-09
Nkx2-2	3.78e-14	-0.142325	0.047	0.109	7.97e-10
Cyp2j6	7.46e-13	-0.142496	0.059	0.124	1.57e-08
Rap1a	1.72e-16	-0.142795	0.367	0.569	3.62e-12
Stmn4	3.04e-18	-0.143083	0.31	0.5	6.42e-14
Relch	3.26e-17	-0.143312	0.224	0.376	6.88e-13
Clmn	2.53e-10	-0.14342	0.429	0.58	5.34e-06
Foxn3	6.9e-10	-0.143465	0.732	0.898	1.46e-05
Dlg1	3.1e-12	-0.143997	0.489	0.689	6.54e-08
Lactb2	1.27e-12	-0.144103	0.056	0.118	2.67e-08
Coro2b	5.26e-15	-0.144627	0.25	0.398	1.11e-10
Tmem151a	7.52e-17	-0.144767	0.248	0.412	1.59e-12
Plekhg3	4.61e-17	-0.144974	0.302	0.484	9.73e-13
Srcin1	4.47e-13	-0.145084	0.566	0.786	9.44e-09
Prkcz	7.59e-15	-0.145195	0.478	0.692	1.6e-10
Tafa5	2.32e-12	-0.145223	0.438	0.629	4.88e-08
Cdh10	9.06e-11	-0.145239	0.545	0.724	1.91e-06
Gab2	1.4e-15	-0.145681	0.296	0.466	2.95e-11
Msmo1	9.89e-15	-0.145783	0.291	0.457	2.08e-10
Ctps	4.31e-12	-0.146461	0.051	0.109	9.09e-08
Pmvk	7.91e-13	-0.147497	0.055	0.118	1.67e-08
Smarce1	7.95e-14	-0.147605	0.042	0.1	1.68e-09
Gnptab	5.62e-19	-0.148678	0.189	0.335	1.19e-14
Cyp51	7.35e-15	-0.148715	0.2	0.328	1.55e-10
Car2	2.85e-13	-0.148862	0.311	0.47	6.01e-09
Thsd4	9.64e-10	-0.148905	0.285	0.401	2.03e-05
Cdk5rap2	1.58e-20	-0.149013	0.201	0.357	3.34e-16
Adam19	3.16e-18	-0.149132	0.258	0.429	6.67e-14
Pde4dip	2.78e-17	-0.149176	0.445	0.672	5.86e-13
Pcbp4	5.16e-17	-0.149309	0.17	0.301	1.09e-12
Osbpl1a	2.05e-18	-0.149627	0.317	0.509	4.32e-14
Synj2	8.28e-15	-0.149814	0.475	0.679	1.75e-10
AW554918	3.9e-17	-0.149842	0.228	0.38	8.22e-13
Aig1	1.06e-13	-0.149929	0.418	0.611	2.23e-09
Tjp2	2.13e-18	-0.149954	0.259	0.431	4.49e-14
Cntn2	5.29e-15	-0.150524	0.4	0.602	1.12e-10
Nol4l	6.69e-17	-0.150786	0.14	0.256	1.41e-12
Fscn1	1.41e-17	-0.152043	0.105	0.207	2.98e-13
Dhcr24	2.91e-16	-0.152212	0.135	0.245	6.14e-12
Zmiz1	1.93e-18	-0.152216	0.147	0.273	4.07e-14
4933431E20Rik	1.12e-16	-0.152481	0.067	0.148	2.37e-12
Kcnj10	7.77e-17	-0.152793	0.248	0.41	1.64e-12
Fat1	1.17e-16	-0.152806	0.089	0.18	2.46e-12
Unc5b	3.76e-17	-0.153003	0.199	0.339	7.92e-13
Ppp1r16b	2.34e-11	-0.153699	0.655	0.839	4.94e-07
Btbd9	2.43e-15	-0.154123	0.325	0.501	5.13e-11
Eif3j1	1.15e-15	-0.154144	0.057	0.129	2.43e-11
Chd7	5.12e-16	-0.154244	0.404	0.613	1.08e-11
2023-03-01	5.96e-11	-0.155744	0.478	0.64	1.26e-06
Npas3	1.07e-10	-0.155765	0.666	0.844	2.27e-06
Dram2	3.18e-18	-0.155838	0.094	0.193	6.71e-14
Slc48a1	5.06e-21	-0.156467	0.14	0.273	1.07e-16
Zfp827	1.02e-17	-0.156613	0.26	0.427	2.15e-13
Gm37494	4.68e-18	-0.156666	0.223	0.379	9.87e-14
Nipa1	2.34e-20	-0.156824	0.183	0.331	4.92e-16
Opalin	1.18e-12	-0.156905	0.301	0.445	2.49e-08
Bicd2	3.23e-17	-0.157447	0.288	0.461	6.8e-13
Tbc1d22b	7.34e-16	-0.157947	0.247	0.4	1.55e-11
Slc26a11	6.21e-16	-0.158017	0.056	0.128	1.31e-11
Rffl	5.82e-10	-0.158153	0.558	0.745	1.23e-05
Aplp1	1.54e-18	-0.158669	0.347	0.554	3.24e-14
Sorbs3	5.65e-16	-0.159891	0.118	0.219	1.19e-11
Aacs	2.89e-16	-0.159935	0.129	0.235	6.1e-12
Zfhx2os	2.01e-20	-0.15995	0.168	0.311	4.24e-16
Msi2	8.79e-15	-0.160174	0.369	0.556	1.85e-10
Adamts2	7.63e-18	-0.16087	0.267	0.43	1.61e-13
Sbno1	3.82e-18	-0.160907	0.212	0.36	8.06e-14
Apbb1	2.03e-17	-0.160963	0.107	0.209	4.28e-13
Kcna6	3.58e-15	-0.161258	0.145	0.256	7.54e-11
Myo1d	8.23e-12	-0.161683	0.58	0.786	1.74e-07
Aco1	1.49e-16	-0.161739	0.096	0.189	3.14e-12
Tecpr2	8.11e-20	-0.161827	0.211	0.372	1.71e-15
Soga3	7.19e-18	-0.161934	0.244	0.402	1.52e-13
Depdc1b	1.71e-13	-0.162324	0.101	0.185	3.61e-09
Tmem88b	1.05e-15	-0.163111	0.121	0.223	2.21e-11
Iffo1	1.32e-19	-0.163535	0.215	0.374	2.79e-15
Agfg1	3.99e-13	-0.163927	0.108	0.194	8.4e-09
Snx15	5.57e-17	-0.165206	0.117	0.222	1.17e-12
Igf1r	1.39e-16	-0.165517	0.35	0.537	2.94e-12
Plekhh1	3.75e-14	-0.165715	0.606	0.822	7.91e-10
Gprc5b	3.61e-21	-0.165748	0.171	0.317	7.62e-17
Fam13c	2.95e-12	-0.166103	0.363	0.523	6.21e-08
Tex52	2.63e-13	-0.166137	0.055	0.118	5.55e-09
Rnf8	4.11e-14	-0.166296	0.061	0.13	8.67e-10
Gjc3	4.14e-15	-0.166568	0.529	0.748	8.72e-11
Son	4.4e-13	-0.166695	0.557	0.776	9.28e-09
Fam222a	3.09e-18	-0.166885	0.134	0.253	6.51e-14
Gm10863	1.14e-14	-0.166915	0.388	0.561	2.4e-10
Ccdc187	3.42e-15	-0.167202	0.13	0.232	7.21e-11
Epb41l4a	1.26e-15	-0.167603	0.083	0.168	2.67e-11
Acox1	2.06e-19	-0.167947	0.135	0.257	4.34e-15
Phactr1	8.66e-15	-0.168261	0.739	0.914	1.83e-10
Prex1	5.74e-20	-0.168282	0.141	0.269	1.21e-15
Clic4	7.85e-17	-0.168527	0.245	0.402	1.65e-12
Gjb1	1.18e-14	-0.168607	0.075	0.152	2.48e-10
Lgi3	2.32e-15	-0.168639	0.233	0.376	4.9e-11
Chst8	1.57e-13	-0.168889	0.071	0.144	3.31e-09
Gm44662	8.07e-17	-0.169298	0.046	0.116	1.7e-12
Ano4	1.61e-10	-0.170102	0.717	0.854	3.39e-06
Vgll4	5.31e-18	-0.171491	0.348	0.546	1.12e-13
Ppm1a	3.97e-17	-0.172065	0.102	0.202	8.37e-13
Sulf2	1.79e-22	-0.173947	0.272	0.47	3.78e-18
Ddx39b	6.26e-17	-0.174162	0.074	0.158	1.32e-12
Snx30	3.23e-19	-0.174278	0.339	0.543	6.82e-15
Acly	2.7e-18	-0.174314	0.167	0.294	5.7e-14
Rybp	4.17e-20	-0.175213	0.112	0.226	8.79e-16
Adcy5	6.89e-19	-0.177557	0.224	0.382	1.45e-14
Sema6a	1.91e-17	-0.179546	0.356	0.543	4.02e-13
Cxxc5	6.21e-22	-0.182107	0.177	0.328	1.31e-17
Tnni1	1.13e-15	-0.18289	0.104	0.2	2.38e-11
Daam1	1.8e-13	-0.183084	0.603	0.798	3.8e-09
Invs	3.21e-20	-0.183926	0.12	0.237	6.77e-16
Josd2	5.95e-18	-0.184323	0.181	0.317	1.25e-13
Nadk	1.32e-17	-0.184525	0.049	0.122	2.79e-13
Dusp16	2.79e-21	-0.184979	0.145	0.279	5.88e-17
Ablim2	4.74e-10	-0.185654	0.311	0.439	9.99e-06
Fbxo32	2.35e-19	-0.186951	0.229	0.387	4.96e-15
Cachd1	2.43e-14	-0.187072	0.129	0.227	5.12e-10
Cldn11	7.75e-18	-0.187405	0.465	0.686	1.63e-13
Pik3c2b	3.97e-19	-0.18743	0.398	0.621	8.38e-15
Hsp90ab1	1.04e-17	-0.188014	0.242	0.401	2.19e-13
Hmgcs1	2.2e-17	-0.188265	0.291	0.46	4.63e-13
Snx33	2.03e-15	-0.18896	0.055	0.126	4.28e-11
Lars2	1.21e-14	-0.189863	0.503	0.713	2.55e-10
9330182L06Rik	4.36e-20	-0.190609	0.304	0.496	9.19e-16
Setx	2.3e-24	-0.190681	0.149	0.298	4.85e-20
Frmd4b	8.49e-15	-0.192815	0.68	0.87	1.79e-10
Fam222b	1.12e-19	-0.193105	0.168	0.305	2.37e-15
Pigz	2.38e-21	-0.193938	0.125	0.249	5.02e-17
Neat1	2.69e-11	-0.194669	0.352	0.485	5.68e-07
Gm5535	8.27e-18	-0.194817	0.115	0.221	1.74e-13
T2	7.77e-19	-0.195166	0.086	0.182	1.64e-14
Ston2	1.53e-19	-0.195446	0.17	0.309	3.22e-15
Kcnk13	5.83e-15	-0.195603	0.378	0.558	1.23e-10
Gm50323	8.13e-20	-0.196386	0.064	0.151	1.72e-15
Micall1	9.66e-23	-0.196578	0.295	0.492	2.04e-18
2810468N07Rik	9.5e-20	-0.197399	0.063	0.151	2e-15
Taco1	1.02e-18	-0.199611	0.379	0.581	2.16e-14
Shisa4	5.61e-25	-0.20049	0.186	0.348	1.18e-20
Ipo13	1.67e-20	-0.200816	0.106	0.218	3.53e-16
Ncor2	1.22e-20	-0.201062	0.207	0.364	2.57e-16
Tspan15	6.56e-22	-0.201363	0.136	0.267	1.38e-17
Taldo1	2.35e-21	-0.201485	0.174	0.321	4.96e-17
Hdac7	7.1e-18	-0.204704	0.143	0.263	1.5e-13
Ccnjl	7.1e-17	-0.204866	0.091	0.182	1.5e-12
Dock10	5.07e-21	-0.205713	0.957	0.991	1.07e-16
Insig1	1.11e-22	-0.205977	0.11	0.231	2.34e-18
Slc22a23	2.59e-15	-0.206067	0.493	0.704	5.47e-11
Ptpn13	1.28e-19	-0.206156	0.129	0.247	2.7e-15
Atp8b1	2e-18	-0.206167	0.181	0.316	4.22e-14
Pvt1	4.92e-16	-0.20723	0.131	0.237	1.04e-11
Ddr1	6.75e-23	-0.208304	0.265	0.457	1.42e-18
Ninj2	1.15e-14	-0.209379	0.343	0.507	2.42e-10
Csmd2	5.57e-16	-0.211479	0.393	0.58	1.17e-11
Bcorl1	1.03e-17	-0.212387	0.09	0.183	2.18e-13
Utp14b	2.09e-19	-0.213705	0.194	0.337	4.41e-15
Pacs2	1.5e-19	-0.214002	0.418	0.63	3.17e-15
S100b	1.02e-14	-0.215233	0.124	0.219	2.15e-10
A330049N07Rik	4.46e-20	-0.215731	0.259	0.425	9.4e-16
Matn2	4.4e-15	-0.216054	0.09	0.175	9.29e-11
Afap1l1	2.94e-24	-0.216542	0.164	0.318	6.2e-20
Mthfd1l	1.23e-19	-0.217404	0.105	0.212	2.6e-15
5031439G07Rik	3.34e-25	-0.218619	0.362	0.593	7.05e-21
Nfe2l3	4.39e-25	-0.21883	0.174	0.333	9.25e-21
Plp1	2.06e-33	-0.219351	0.996	1	4.34e-29
Mboat1	7.23e-19	-0.220108	0.212	0.359	1.52e-14
Gm19951	5.76e-21	-0.220287	0.037	0.111	1.21e-16
Limch1	5.08e-17	-0.220352	0.79	0.936	1.07e-12
Elovl7	7.93e-18	-0.220759	0.426	0.634	1.67e-13
Ywhaq	1.54e-21	-0.221093	0.3	0.499	3.25e-17
Srsf2	1.21e-24	-0.222356	0.141	0.285	2.55e-20
Arnt2	2.12e-22	-0.225442	0.262	0.443	4.47e-18
Kif13a	1.2e-19	-0.225828	0.52	0.738	2.53e-15
Lss	1.02e-17	-0.226971	0.162	0.282	2.15e-13
Dnm3	3.51e-22	-0.230739	0.872	0.972	7.41e-18
1500004A13Rik	4.06e-23	-0.231783	0.385	0.613	8.56e-19
Ttyh2	5.69e-21	-0.23303	0.407	0.626	1.2e-16
Sytl2	1.38e-17	-0.233793	0.6	0.805	2.92e-13
Pex5l	9.74e-12	-0.238076	0.883	0.964	2.05e-07
Dubr	3.89e-23	-0.238634	0.111	0.233	8.2e-19
Srpk3	3.13e-20	-0.240724	0.067	0.157	6.6e-16
Kctd13	5.93e-23	-0.245849	0.134	0.267	1.25e-18
Gm26917	2.11e-21	-0.247891	0.645	0.853	4.45e-17
Pllp	2.91e-25	-0.248302	0.256	0.451	6.13e-21
Zfp704	2.13e-21	-0.250203	0.482	0.711	4.5e-17
Acsl3	1.86e-21	-0.254756	0.348	0.548	3.92e-17
Gas7	8.99e-19	-0.255907	0.584	0.781	1.9e-14
Ermn	1.7e-25	-0.256309	0.256	0.448	3.59e-21
Creb5	2.63e-22	-0.258965	0.427	0.637	5.54e-18
Cmss1	1.11e-25	-0.264892	0.885	0.981	2.34e-21
Bcas1	2.25e-25	-0.272025	0.696	0.902	4.75e-21
Tubb4a	4.39e-23	-0.272323	0.448	0.68	9.25e-19
Gm48099	1.48e-28	-0.273444	0.05	0.151	3.11e-24
Ubash3b	1.35e-26	-0.27463	0.314	0.527	2.84e-22
Alk	3.74e-16	-0.27655	0.245	0.384	7.88e-12
Piezo2	1.95e-13	-0.290173	0.205	0.312	4.11e-09
Eml1	2.5e-23	-0.304179	0.636	0.82	5.26e-19
Hcn2	1.56e-27	-0.310775	0.286	0.495	3.29e-23
Acss2	1.66e-22	-0.314375	0.398	0.604	3.5e-18
Dock1	5.57e-25	-0.329839	0.436	0.659	1.17e-20
Bach2	9.12e-37	-0.362266	0.262	0.496	1.92e-32
Fmn1	2.14e-27	-0.375389	0.112	0.247	4.51e-23
Samd4	8.72e-27	-0.39999	0.31	0.506	1.84e-22
Il31ra	6.9e-69	-0.583217	0.041	0.215	1.46e-64
Gm47283	6.41e-70	-0.608888	0.099	0.325	1.35e-65
Nptn	3.71e-06	0.100188	0.212	0.307	0.0781374
Csmd1	5.25e-06	0.252836	0.777	0.867	0.110673
Kcnd2	5.3e-06	0.286736	0.715	0.81	0.111737
Ncoa7	5.44e-06	0.131201	0.17	0.25	0.114791
Gpc5	6.09e-06	0.382666	0.55	0.611	0.128341
Ahi1	6.29e-06	0.116104	0.221	0.319	0.132663
Rora	7.37e-06	0.285317	0.668	0.739	0.155488
Camk2d	7.59e-06	0.111923	0.176	0.255	0.160039
Tnpo1	1.04e-05	0.111122	0.149	0.217	0.218891
Erbb4	1.22e-05	-0.101126	0.849	0.94	0.257404
Xkr6	1.29e-05	0.100573	0.328	0.462	0.272677
Slit2	1.32e-05	0.103042	0.189	0.272	0.278509
Lrrc1	1.55e-05	0.111718	0.211	0.301	0.326202
Pabpn1	1.75e-05	0.121425	0.257	0.366	0.368344
Wdr7	2.04e-05	0.104047	0.278	0.392	0.429284
Nr3c2	2.5e-05	0.105299	0.267	0.374	0.526728
Eea1	2.58e-05	0.101043	0.207	0.293	0.543443
Tango2	3.03e-05	0.108539	0.178	0.252	0.638592
Rock2	3.67e-05	0.107542	0.232	0.321	0.772935
Riok3	5.41e-05	0.108056	0.174	0.246	1
Ptprj	5.58e-05	0.106059	0.123	0.18	1
Ecpas	6.05e-05	0.118942	0.275	0.384	1
Rapgef4	6.56e-05	0.111922	0.171	0.24	1
Ccar1	7.11e-05	0.105537	0.211	0.294	1
Copa	8.29e-05	0.116513	0.145	0.206	1
Etv6	8.98e-05	0.107716	0.144	0.203	1
Htt	9.01e-05	0.10247	0.199	0.277	1
Eya3	9.03e-05	0.122412	0.166	0.232	1
Itsn1	9.46e-05	0.114426	0.188	0.26	1
Nova1	9.72e-05	0.105144	0.24	0.329	1
Cdh13	0.000100928	0.106312	0.162	0.229	1
Mmp16	0.000105651	0.103091	0.246	0.338	1
Pnn	0.000107084	0.100783	0.176	0.245	1
Cadm2	0.000111465	0.146867	0.936	0.98	1
Dtnb	0.000115698	0.113459	0.186	0.258	1
Dennd5b	0.000129431	0.108529	0.262	0.359	1
Nell1	0.000131138	0.141178	0.166	0.233	1
Synpr	0.00013399	-0.103239	0.215	0.277	1
Hdac8	0.000137382	0.115639	0.304	0.417	1
Sh3gl2	0.000147919	0.10968	0.184	0.255	1
Tafa1	0.000157102	0.175451	0.234	0.325	1
Csmd3	0.000157733	0.157098	0.872	0.943	1
Kat6b	0.000161991	0.10815	0.23	0.314	1
Cdk13	0.000165018	0.12778	0.243	0.335	1
Lifr	0.00017013	0.100937	0.119	0.171	1
Thrb	0.000209629	0.128153	0.16	0.223	1
Cdk14	0.000213035	0.106721	0.283	0.384	1
Fbxw4	0.000215504	0.111494	0.153	0.211	1
Sclt1	0.000217375	0.17401	0.18	0.251	1
Adgrb3	0.000243973	0.166828	0.808	0.899	1
Astn2	0.000251502	0.11439	0.314	0.428	1
Naa15	0.000254462	0.103189	0.143	0.199	1
Trim9	0.000255371	0.117864	0.101	0.146	1
Cacna2d3	0.00026084	0.182642	0.26	0.36	1
Snx24	0.000270488	0.119196	0.269	0.365	1
Atf6	0.000275247	0.112148	0.15	0.208	1
Tnr	0.000286678	0.11866	0.224	0.306	1
Kdm4c	0.000305047	0.129753	0.222	0.302	1
Nrg1	0.000311039	0.235636	0.725	0.83	1
Parp8	0.000330182	0.111773	0.253	0.342	1
Ehbp1	0.000362079	0.125829	0.314	0.431	1
Nceh1	0.000364062	0.10262	0.181	0.246	1
Tenm2	0.000393362	0.180362	0.826	0.91	1
Sorbs1	0.000415903	0.118107	0.151	0.208	1
Rasgef1b	0.000451887	0.11891	0.159	0.219	1
Cacna1c	0.000454226	0.389468	0.423	0.458	1
Opcml	0.000462192	0.196972	0.783	0.873	1
Agmo	0.000465234	0.102115	0.246	0.327	1
Slc6a1	0.000510901	0.134594	0.12	0.169	1
Hexb	0.000592171	0.448911	0.381	0.408	1
Eml5	0.000620506	0.105845	0.16	0.218	1
Kcnj3	0.00063084	0.146823	0.181	0.247	1
Nxpe3	0.000649809	0.10509	0.124	0.173	1
Slmap	0.000686154	0.123826	0.172	0.234	1
Atp11c	0.000690049	0.11973	0.121	0.169	1
Peg3	0.00069477	0.147272	0.204	0.275	1
Eri3	0.000696905	0.125593	0.238	0.319	1
Sec24a	0.000739315	0.108195	0.149	0.202	1
Rmst	0.000768862	0.116314	0.204	0.274	1
Zfpm2	0.000775012	0.132405	0.201	0.272	1
Pcdh17	0.000808629	0.112087	0.154	0.21	1
Ccdc85a	0.000839111	0.131593	0.192	0.259	1
Fstl5	0.00084891	0.148759	0.202	0.275	1
Prkcb	0.000870363	0.133793	0.3	0.405	1
Map3k2	0.00089475	0.106135	0.131	0.179	1
Lncpint	0.000909929	0.138245	0.331	0.447	1
Fgf12	0.000959199	0.294564	0.614	0.711	1
Ints6	0.000971554	0.119983	0.172	0.23	1
Esrrg	0.000978991	0.178327	0.215	0.292	1
Cnot2	0.00101346	0.103753	0.198	0.265	1
Plxna2	0.00105589	0.129558	0.109	0.151	1
Pus10	0.00106492	0.107038	0.092	0.129	1
Kctd8	0.00108286	0.121264	0.204	0.275	1
Ccser1	0.001103	0.253164	0.67	0.775	1
Fth1	0.00112281	0.135153	0.26	0.343	1
Taf15	0.00113228	0.161539	0.193	0.261	1
Cnot4	0.00114699	0.139864	0.286	0.383	1
Luzp1	0.00115004	0.105385	0.093	0.13	1
Atp8a2	0.00115076	0.141568	0.201	0.271	1
Faf1	0.00119582	0.10516	0.334	0.451	1
Atp1a3	0.00122418	0.113613	0.102	0.143	1
Arhgap44	0.00132128	0.101651	0.094	0.131	1
Samd12	0.00135721	0.123037	0.206	0.275	1
Syt14	0.00136559	0.122052	0.076	0.109	1
Ppp1r12b	0.00137808	0.150048	0.295	0.395	1
Il1rapl2	0.00152017	0.134251	0.13	0.178	1
Fchsd2	0.00153042	0.105532	0.131	0.177	1
Ncor1	0.00155253	0.115331	0.416	0.569	1
Tia1	0.00160383	0.138596	0.23	0.307	1
Epb41	0.001622	0.108113	0.113	0.155	1
Vsnl1	0.00167311	0.119135	0.157	0.211	1
Gpi1	0.0017017	0.134428	0.153	0.205	1
Rasgrf1	0.00170952	0.208947	0.21	0.284	1
Prpf39	0.00171627	0.158032	0.18	0.241	1
Dclk1	0.00175635	0.138725	0.186	0.248	1
Auh	0.00187095	0.144019	0.172	0.231	1
Ptprt	0.00199629	0.193605	0.268	0.362	1
Csde1	0.00199797	0.119107	0.146	0.196	1
Unc13c	0.0020181	0.146067	0.208	0.276	1
Fut9	0.0020264	0.187915	0.149	0.201	1
Mapk9	0.00209341	0.123716	0.123	0.167	1
A330023F24Rik	0.00214032	0.139162	0.225	0.299	1
Cntnap5b	0.00219522	0.134753	0.213	0.282	1
Sgk3	0.00225404	0.154595	0.181	0.239	1
Hs3st4	0.0023045	0.150446	0.158	0.213	1
Nkain3	0.00240691	0.180132	0.17	0.228	1
A330076H08Rik	0.00243297	0.103025	0.329	0.434	1
Dgkb	0.00271656	0.119014	0.27	0.357	1
Pde8b	0.00279544	0.109367	0.076	0.107	1
Naa16	0.00281173	0.108562	0.105	0.142	1
Arid5b	0.00281639	0.185311	0.263	0.35	1
Slc2a13	0.00292173	0.111609	0.102	0.138	1
Rfx3	0.00295286	0.129557	0.214	0.28	1
Setbp1	0.00295938	0.178068	0.289	0.383	1
Psme4	0.00304485	0.135643	0.303	0.4	1
Rapgef2	0.00308326	0.133334	0.272	0.359	1
Aff1	0.00312939	0.122366	0.103	0.14	1
Ophn1	0.00314685	0.125201	0.077	0.108	1
Clgn	0.00317544	0.112208	0.103	0.138	1
Rcan2	0.00319901	0.132904	0.392	0.513	1
A330015K06Rik	0.00332973	0.14537	0.138	0.181	1
Shisa9	0.00336923	0.141965	0.116	0.157	1
Ntrk2	0.00338533	0.149306	0.185	0.244	1
Osbpl8	0.00356349	0.170857	0.153	0.204	1
Acer3	0.00357817	0.115197	0.09	0.123	1
Cdyl	0.00370301	0.126372	0.097	0.131	1
Tbcd	0.00371962	0.103963	0.313	0.407	1
Syn2	0.00385787	0.174667	0.179	0.236	1
Usp31	0.00389759	0.108277	0.313	0.41	1
Dach1	0.00396644	0.126727	0.135	0.179	1
Plat	0.00401993	0.11874	0.092	0.126	1
Phf8	0.00419121	0.127404	0.1	0.135	1
Smyd3	0.00426529	0.105125	0.347	0.455	1
P4htm	0.0043484	0.104573	0.092	0.125	1
Sec22a	0.00435155	0.147082	0.085	0.117	1
Ak5	0.00440593	0.15529	0.109	0.146	1
Chordc1	0.00443677	0.103902	0.093	0.126	1
Ppfia2	0.00445125	0.101287	0.433	0.574	1
Carmil1	0.00446974	0.166311	0.112	0.151	1
Cdh12	0.00460347	0.170237	0.169	0.223	1
Sgcd	0.00476464	0.177392	0.307	0.408	1
Phtf1	0.00480113	0.124832	0.083	0.114	1
Rtl4	0.00483962	0.171453	0.184	0.242	1
Tenm1	0.00490237	0.224223	0.22	0.292	1
Sh3rf1	0.00492747	0.170111	0.165	0.217	1
Fgf13	0.00494012	0.142052	0.115	0.154	1
Ftx	0.00536251	0.169447	0.138	0.182	1
Kcnq5	0.00537128	0.153872	0.227	0.3	1
Nrg2	0.00540625	0.139588	0.129	0.17	1
Adipor2	0.00551453	0.115233	0.449	0.586	1
Ntm	0.00557903	0.283435	0.627	0.739	1
Gm12239	0.00558985	0.145196	0.2	0.261	1
Phtf2	0.00562043	0.133129	0.105	0.14	1
Ndst4	0.00644758	0.114566	0.09	0.12	1
Inpp4b	0.00653993	0.185711	0.278	0.367	1
Grm8	0.00668735	0.168905	0.186	0.242	1
Kif5c	0.006704	0.11906	0.16	0.206	1
Arhgap6	0.00672836	0.165229	0.158	0.207	1
Snhg11	0.00695348	0.236832	0.657	0.777	1
Myo16	0.0070379	0.109617	0.097	0.129	1
Gpr158	0.0071608	0.167295	0.234	0.303	1
Jazf1	0.00719519	0.156036	0.155	0.203	1
Grm7	0.00723019	0.156009	0.768	0.857	1
Thsd7b	0.00736468	0.149843	0.119	0.157	1
Gnas	0.00743198	0.16787	0.272	0.358	1
Fat3	0.00744508	0.159761	0.229	0.299	1
Sec31a	0.00748126	0.120183	0.104	0.138	1
Ccl25	0.00801135	0.100685	0.087	0.116	1
Myrip	0.00825052	0.113456	0.125	0.163	1
Syne1	0.00854078	0.133411	0.355	0.463	1
Evl	0.00926286	0.107707	0.093	0.122	1
Slc35f4	0.0094884	0.194488	0.156	0.204	1
Hivep2	0.00954948	0.186405	0.264	0.344	1
Fut8	0.00966843	0.121259	0.368	0.484	1
Mgat4c	0.0099556	0.311309	0.554	0.659	1
Nmnat2	0.0100892	0.114942	0.125	0.161	1
Trerf1	0.0102738	0.146655	0.106	0.14	1
Kcnn2	0.0103746	0.225206	0.177	0.231	1
A330008L17Rik	0.0104067	0.151759	0.086	0.116	1
Snrpn	0.010419	0.123785	0.144	0.186	1
Nlgn1	0.0108752	0.134584	0.87	0.95	1
Fbxw8	0.0109933	0.123116	0.154	0.199	1
Chrm2	0.0113234	0.16827	0.151	0.196	1
Eipr1	0.011423	0.101141	0.089	0.118	1
Synj2bp	0.0114394	0.100788	0.091	0.12	1
Crtc3	0.0116805	0.124101	0.114	0.148	1
Ano3	0.0118007	0.162866	0.098	0.13	1
Cacna1e	0.0118403	0.167018	0.182	0.234	1
Cep290	0.011997	0.12128	0.083	0.11	1
Ldb2	0.0121343	0.180945	0.115	0.15	1
Pam	0.0131658	0.179698	0.319	0.414	1
Ablim1	0.0132456	0.11189	0.113	0.146	1
Pacsin1	0.0133112	0.106761	0.084	0.112	1
Dock7	0.0136187	0.137902	0.136	0.174	1
Gpc6	0.0137553	0.16885	0.328	0.43	1
A230006K03Rik	0.0139299	0.1672	0.212	0.275	1
Zhx3	0.0139331	0.197973	0.214	0.277	1
Rnf150	0.0139379	0.12223	0.086	0.114	1
Ptchd4	0.0140268	0.164071	0.158	0.203	1
Arl15	0.014077	0.110335	0.284	0.36	1
Prr16	0.0142247	0.211789	0.196	0.255	1
Unc79	0.0145723	0.175803	0.174	0.223	1
Sfxn5	0.0150069	0.144891	0.108	0.14	1
Zfp365	0.0174046	0.16021	0.127	0.163	1
Scn1a	0.0178782	0.148932	0.187	0.238	1
Elmsan1	0.0179717	0.141481	0.125	0.159	1
Kcnab1	0.0182897	0.182114	0.127	0.165	1
Atp2b2	0.0185697	0.121975	0.129	0.165	1
Rtn1	0.0187801	0.106605	0.11	0.141	1
D630045J12Rik	0.0187818	0.134931	0.106	0.137	1
AC149090.1	0.0188889	0.420851	0.387	0.434	1
Cntnap4	0.0189234	0.151768	0.114	0.147	1
Efna5	0.0191845	0.172426	0.195	0.25	1
Snap25	0.0194274	0.251113	0.255	0.334	1
Map7d2	0.0197174	0.183655	0.178	0.227	1
Sugt1	0.02002	0.103632	0.08	0.104	1
Trio	0.0204167	0.175408	0.164	0.209	1
Gabra2	0.0212584	0.152844	0.115	0.148	1
Atp1b1	0.0213861	0.10625	0.078	0.102	1
Dok6	0.0214049	0.217069	0.225	0.29	1
Cacnb2	0.0215074	0.168965	0.205	0.26	1
Rgs7bp	0.0216719	0.125868	0.098	0.126	1
Runx1t1	0.021741	0.160521	0.115	0.148	1
Dscaml1	0.0218819	0.144648	0.807	0.878	1
Rbms1	0.0220343	0.169537	0.143	0.181	1
Sdk1	0.0238526	0.104529	0.19	0.235	1
Golgb1	0.024164	0.190135	0.28	0.359	1
Ocrl	0.0243769	0.11464	0.097	0.124	1
Gpsm2	0.0247101	0.121046	0.136	0.172	1
Stag1	0.0252184	0.136732	0.384	0.5	1
Gabrb3	0.0252679	0.187367	0.313	0.409	1
Prkce	0.0252731	0.160547	0.189	0.238	1
Grm5	0.0254515	0.273559	0.602	0.727	1
Pik3r3	0.0258433	0.206096	0.282	0.362	1
Epha5	0.0267248	0.14996	0.193	0.242	1
Ghr	0.0278413	0.155031	0.098	0.125	1
Reep1	0.0282821	0.12959	0.087	0.113	1
Zfp385b	0.0282949	0.135981	0.143	0.18	1
Fam214a	0.0304668	0.239754	0.297	0.377	1
Ctnnd2	0.0305375	0.24054	0.606	0.726	1
Chl1	0.0310959	0.147229	0.1	0.128	1
Ntng1	0.0314098	0.200757	0.137	0.175	1
Dpp6	0.0335671	0.316071	0.543	0.655	1
5330434G04Rik	0.0341104	0.161589	0.359	0.463	1
Plcxd3	0.0347747	0.133279	0.09	0.116	1
Grm1	0.035505	0.195299	0.137	0.173	1
Gucy1a2	0.0358135	0.147996	0.107	0.136	1
Mllt3	0.0361159	0.186941	0.227	0.284	1
Il1rapl1	0.0372868	0.115452	0.864	0.937	1
Grin2a	0.0373786	0.199666	0.223	0.281	1
Uba6	0.0374506	0.10117	0.082	0.104	1
Evi5	0.0375897	0.108671	0.079	0.101	1
Trpm3	0.0403347	0.282023	0.547	0.652	1
Ptprn2	0.0406242	0.188995	0.238	0.301	1
Rab3c	0.0444445	0.16663	0.121	0.152	1
6330411D24Rik	0.0455493	0.229964	0.221	0.28	1
Gm32647	0.0516469	0.20672	0.282	0.36	1
Tenm3	0.0549954	0.151817	0.408	0.525	1
Scap	0.0550669	0.149865	0.112	0.14	1
Hcn1	0.0551939	0.190516	0.263	0.329	1
Adcy8	0.0553592	0.150359	0.113	0.14	1
Slc1a2	0.0567494	0.184801	0.101	0.127	1
Cntn6	0.0570409	0.189246	0.203	0.252	1
Aak1	0.0574651	0.187061	0.338	0.436	1
Nyap2	0.0590788	0.205676	0.146	0.182	1
Unc80	0.0608351	0.22241	0.184	0.23	1
Pcsk2	0.0610005	0.189037	0.146	0.181	1
Lrfn5	0.0612587	0.353402	0.436	0.509	1
Kcnh7	0.0623268	0.245955	0.26	0.331	1
Vps8	0.0643377	0.132817	0.44	0.568	1
Traf6	0.064529	0.139942	0.088	0.11	1
Stxbp5l	0.0645534	0.163134	0.206	0.255	1
Dennd1b	0.0648927	0.175551	0.092	0.115	1
Man1a	0.0661692	0.209602	0.258	0.318	1
Grid1	0.0661905	0.205029	0.307	0.39	1
Snhg14	0.0666005	0.305167	0.548	0.67	1
Rgs17	0.0674131	0.109882	0.084	0.104	1
Caln1	0.0680819	0.229972	0.148	0.184	1
Epha6	0.0684838	0.208618	0.281	0.359	1
Mtus2	0.0710507	0.19962	0.139	0.172	1
Cacna1a	0.0712426	0.1555	0.312	0.386	1
Prune2	0.071886	0.170195	0.091	0.113	1
Macrod2	0.0734503	0.154834	0.675	0.792	1
N4bp2l1	0.073904	0.141643	0.097	0.119	1
Galnt17	0.0741162	0.198144	0.201	0.249	1
Csrnp3	0.0787793	0.222183	0.225	0.281	1
Fam189a1	0.0792924	0.147128	0.124	0.151	1
Ntrk3	0.0806811	0.218799	0.196	0.242	1
Cacna1d	0.0816472	0.224585	0.154	0.192	1
Aff2	0.0821075	0.2152	0.165	0.205	1
Hspa12a	0.0835896	0.150524	0.082	0.102	1
Gdpd1	0.0840865	0.157261	0.133	0.163	1
Htr2c	0.0843543	0.238611	0.267	0.339	1
Arpp21	0.0845765	0.235299	0.199	0.247	1
Kctd16	0.0857404	0.221399	0.234	0.293	1
Grik4	0.0877572	0.225763	0.121	0.149	1
Nrcam	0.0880554	0.226511	0.162	0.201	1
Sestd1	0.0883301	0.115954	0.082	0.101	1
Kcnc2	0.0889832	0.197889	0.206	0.253	1
Zmat4	0.0892153	0.139465	0.105	0.129	1
Zfp804b	0.089876	0.209116	0.327	0.413	1
Zmynd8	0.0943284	0.11446	0.451	0.581	1
Egfem1	0.0948769	0.209694	0.244	0.303	1
Nhs	0.0969211	0.235986	0.2	0.248	1
Cnksr2	0.098014	0.18542	0.104	0.127	1
Brinp1	0.100051	0.243471	0.209	0.259	1
Unc5d	0.102694	0.232983	0.291	0.367	1
Sdk2	0.10327	0.116739	0.111	0.133	1
Grip1	0.104726	0.342965	0.44	0.519	1
Grin2b	0.106586	0.225708	0.191	0.236	1
Fam135b	0.107142	0.217142	0.201	0.247	1
Khdrbs2	0.109913	0.236236	0.224	0.277	1
Etl4	0.120305	0.217445	0.379	0.486	1
A830018L16Rik	0.125034	0.14756	0.108	0.13	1
Glra1	0.126751	0.138828	0.082	0.1	1
Cntnap5c	0.131528	0.171272	0.124	0.15	1
Frmd4a	0.132355	0.194344	0.651	0.78	1
Map1b	0.132777	0.131245	0.421	0.518	1
Gm32122	0.134078	-0.122924	0.16	0.179	1
Dpyd	0.134086	0.168207	0.199	0.235	1
Plppr1	0.135122	0.147593	0.132	0.158	1
Kcnb2	0.138852	0.212078	0.297	0.37	1
Dlgap2	0.150901	0.24756	0.168	0.204	1
Sgk1	0.152046	0.16615	0.093	0.112	1
Ptprr	0.154359	0.160277	0.091	0.11	1
Mctp1	0.154676	0.18737	0.135	0.162	1
Plcb4	0.157998	0.261121	0.179	0.219	1
Nebl	0.159181	0.145407	0.305	0.369	1
Nav3	0.171135	0.147283	0.473	0.598	1
Ksr2	0.171215	0.213247	0.13	0.156	1
Nol4	0.171842	0.224829	0.162	0.196	1
Scn2a	0.172896	0.190549	0.164	0.197	1
Kif26b	0.176172	0.227559	0.136	0.163	1
Csnk1g1	0.183136	0.241235	0.199	0.241	1
Car10	0.186202	0.329513	0.428	0.508	1
5730522E02Rik	0.188879	0.21479	0.115	0.138	1
Pacs1	0.188897	0.141101	0.104	0.123	1
Ebf2	0.194182	0.174752	0.106	0.125	1
Cdr1os	0.197186	0.199062	0.377	0.477	1
Cpe	0.20987	0.155183	0.136	0.16	1
Hs6st3	0.210375	0.32534	0.467	0.562	1
Garnl3	0.211358	0.263456	0.279	0.342	1
Dab1	0.214102	0.318967	0.441	0.523	1
Slc35f1	0.215079	0.234144	0.228	0.277	1
Dync1i1	0.217643	0.253518	0.24	0.294	1
Syt1	0.228149	0.297149	0.456	0.542	1
Rims1	0.228418	0.182301	0.467	0.595	1
Pcdh11x	0.230795	0.273442	0.342	0.421	1
Zfp804a	0.236744	0.288953	0.229	0.28	1
Atxn1	0.240867	0.175101	0.342	0.418	1
Dlgap1	0.258364	0.306196	0.439	0.523	1
Slc4a4	0.267822	0.209973	0.126	0.148	1
Adgrl2	0.268922	0.196782	0.1	0.117	1
Cacna2d1	0.273155	0.216201	0.282	0.344	1
Plxna4	0.282303	0.221442	0.159	0.187	1
Pde10a	0.297689	0.395693	0.296	0.336	1
Gabbr2	0.299704	0.288939	0.103	0.1	1
B830012L14Rik	0.300582	0.261484	0.153	0.181	1
Pld5	0.300839	0.192607	0.107	0.124	1
Klf12	0.301191	0.220742	0.193	0.227	1
Kalrn	0.314292	0.247312	0.174	0.205	1
Vat1l	0.314557	0.180205	0.112	0.129	1
Rian	0.32513	0.224672	0.409	0.524	1
Camta1	0.333767	0.142838	0.516	0.647	1
Sorbs2	0.337391	0.29381	0.227	0.274	1
Gpm6a	0.358192	0.249532	0.176	0.207	1
Hs3st5	0.359961	0.301641	0.244	0.295	1
Rgs7	0.374441	0.266305	0.335	0.417	1
Rit2	0.377146	0.229081	0.192	0.226	1
Robo2	0.390085	0.216074	0.368	0.457	1
Gm26871	0.390476	0.291685	0.296	0.365	1
Cadps	0.403529	0.212165	0.5	0.588	1
Sntg1	0.408033	0.238316	0.391	0.495	1
Dscam	0.40841	0.192792	0.463	0.579	1
Sass6	0.430605	0.187935	0.098	0.112	1
Dock3	0.433327	0.125277	0.531	0.661	1
Cntn5	0.439045	0.261817	0.482	0.588	1
Cntnap5a	0.439335	0.260197	0.422	0.538	1
Olfm3	0.443138	0.272533	0.175	0.203	1
Ptprg	0.453497	0.306491	0.258	0.312	1
Lrrc7	0.46212	0.272507	0.315	0.384	1
Pcdh7	0.462974	0.103313	0.688	0.8	1
Kcnt2	0.467509	0.24662	0.16	0.183	1
Ralyl	0.472706	0.157158	0.605	0.721	1
Rbms3	0.472806	0.206854	0.409	0.499	1
Ssh2	0.474457	0.145222	0.633	0.777	1
Rims2	0.475651	0.2056	0.459	0.58	1
Ror1	0.48985	0.172283	0.15	0.167	1
Myt1l	0.493791	0.374518	0.237	0.262	1
Hecw1	0.494107	0.282773	0.185	0.214	1
Ppp2r2b	0.502014	0.261924	0.337	0.413	1
Galntl6	0.509027	0.216086	0.543	0.666	1
Hs6st2	0.509143	0.187914	0.127	0.142	1
Prkg1	0.514243	0.268343	0.473	0.579	1
Kcnip1	0.521471	0.247545	0.135	0.153	1
Cdh8	0.550039	0.293871	0.275	0.329	1
D430041D05Rik	0.578378	0.205062	0.107	0.119	1
Chrm3	0.579449	0.3089	0.167	0.177	1
Celf4	0.606401	0.309771	0.152	0.174	1
Ryr3	0.616181	0.303958	0.238	0.28	1
Rbfox3	0.621557	0.279697	0.107	0.109	1
Spock3	0.622279	0.117948	0.537	0.656	1
Dgki	0.644005	0.111878	0.687	0.814	1
Gabrg3	0.654734	0.28115	0.295	0.356	1
Tafa2	0.65777	0.284887	0.173	0.196	1
Clstn2	0.657829	0.307141	0.213	0.231	1
Gria1	0.666315	0.310479	0.175	0.2	1
Gria2	0.666935	0.291987	0.319	0.388	1
Lhfpl3	0.673314	0.27639	0.419	0.5	1
Clvs1	0.688339	0.217108	0.112	0.124	1
Cdh18	0.693582	0.221838	0.533	0.661	1
Ryr2	0.701896	0.274765	0.34	0.412	1
Pde4d	0.716436	0.17835	0.562	0.689	1
Brinp3	0.727107	0.232165	0.386	0.471	1
Atrnl1	0.745928	0.269218	0.17	0.19	1
Oxr1	0.756456	0.192064	0.508	0.616	1
Srrm2	0.7851	0.140295	0.626	0.752	1
Frmpd4	0.789153	0.32236	0.296	0.345	1
Wwox	0.793324	0.130003	0.543	0.64	1
Gabrb1	0.801745	0.319104	0.281	0.324	1
Gria4	0.809453	0.111947	0.623	0.759	1
Negr1	0.8144	0.10359	0.683	0.809	1
Adarb2	0.819129	0.30353	0.343	0.406	1
Agbl4	0.821269	0.260601	0.346	0.414	1
Plcb1	0.821681	0.273062	0.385	0.469	1
Erc2	0.828927	0.303704	0.348	0.423	1
Dmd	0.832913	0.197214	0.509	0.626	1
Lrrtm3	0.838874	0.324525	0.248	0.287	1
Cntn1	0.839421	0.267367	0.422	0.517	1
Zeb1	0.849984	0.325521	0.205	0.227	1
Celf2	0.864048	0.23583	0.421	0.515	1
Gria3	0.867916	0.366592	0.209	0.241	1
Tshz2	0.878425	0.321552	0.221	0.254	1
Ebf1	0.898089	0.30859	0.356	0.431	1
Pitpnc1	0.91006	0.246889	0.116	0.125	1
Kcnma1	0.910485	0.288762	0.363	0.439	1
Usp29	0.938698	0.312117	0.245	0.282	1
Dlc1	0.941712	0.186546	0.318	0.343	1
Zbtb16	0.942179	0.485826	0.245	0.284	1
Adgrl3	0.961928	0.11231	0.634	0.77	1
Rgs6	0.968586	0.294361	0.177	0.196	1
Nxph1	0.974852	0.28955	0.375	0.455	1
Cntn4	0.978526	0.241316	0.442	0.544	1

## Sheet: Fig.6A A6vsW6
Fig.6A A6vsW6
A6vsW6 DEG	p_val	avg_log2FC	pct.1	pct.2	p_val_adj
Rbfox1	5.55e-250	0.926931	0.919	0.765	1.28e-245
Meg3	0	0.92067	0.986	0.939	0
Asic2	1.13e-116	0.862317	0.604	0.377	2.61e-112
Kcnip4	5.17e-218	0.830778	0.945	0.817	1.2e-213
Fam155a	1.79e-142	0.808509	0.764	0.561	4.14e-138
Dpp6	6.1e-83	0.799939	0.454	0.262	1.41e-78
Csmd1	8.75e-130	0.795645	0.749	0.558	2.02e-125
Ntm	5.44e-85	0.747705	0.551	0.363	1.26e-80
Nrg1	5.1e-100	0.735577	0.731	0.566	1.18e-95
Nrxn3	1.34e-140	0.732746	0.874	0.733	3.1e-136
Nrg3	7.88e-161	0.706691	0.932	0.848	1.82e-156
Ebf1	1.78e-58	0.702737	0.347	0.192	4.11e-54
Lsamp	1.56e-257	0.689465	0.997	0.974	3.61e-253
Sgcz	4.13e-157	0.68031	0.94	0.845	9.54e-153
Dpp10	1.7e-105	0.66206	0.786	0.645	3.94e-101
Lrrtm4	1.1e-114	0.652636	0.851	0.725	2.53e-110
Grip1	2.73e-53	0.643822	0.402	0.251	6.31e-49
Cntnap2	1.9e-158	0.643772	0.96	0.901	4.4e-154
Trpm3	4.91e-57	0.633971	0.502	0.35	1.14e-52
Gpc5	3.85e-56	0.625804	0.522	0.374	8.91e-52
Kcnd2	3.23e-78	0.625663	0.718	0.582	7.48e-74
Dscam	5.34e-51	0.615252	0.44	0.29	1.23e-46
Cntn5	1.28e-54	0.614395	0.486	0.335	2.97e-50
Cntnap5a	3.58e-40	0.604347	0.375	0.251	8.29e-36
Rbms3	2.61e-37	0.599701	0.34	0.224	6.04e-33
Grm5	3.55e-60	0.597997	0.618	0.476	8.22e-56
Fgf14	1.21e-122	0.590075	0.935	0.869	2.8e-118
Lingo2	8.24e-82	0.586869	0.804	0.696	1.91e-77
Dlgap1	4.96e-40	0.586048	0.368	0.243	1.15e-35
Nrxn1	1.27e-109	0.584891	0.915	0.823	2.93e-105
Prkg1	2.97e-44	0.580564	0.456	0.324	6.86e-40
Kcnma1	8.48e-36	0.580451	0.325	0.209	1.96e-31
Rora	3.99e-56	0.579384	0.577	0.421	9.23e-52
Syt1	1.19e-45	0.57356	0.413	0.273	2.75e-41
Grid1	5e-41	0.563633	0.303	0.177	1.16e-36
Erc2	9.37e-32	0.562546	0.304	0.199	2.17e-27
Dab1	1.36e-39	0.561981	0.369	0.241	3.16e-35
Lhfpl3	1.03e-38	0.559958	0.409	0.285	2.39e-34
Hs6st3	1.28e-37	0.558741	0.431	0.309	2.96e-33
Usp29	1.37e-34	0.549672	0.211	0.111	3.16e-30
Etl4	2.31e-34	0.540185	0.35	0.235	5.34e-30
Pde4d	2.56e-52	0.538652	0.554	0.403	5.92e-48
Unc5d	1.53e-31	0.537022	0.273	0.17	3.54e-27
Car10	9.15e-35	0.536456	0.339	0.226	2.12e-30
Ppp2r2b	8.47e-35	0.532636	0.299	0.186	1.96e-30
Sgcd	2.22e-31	0.529831	0.278	0.174	5.15e-27
Gabrb3	1.91e-30	0.528218	0.325	0.22	4.42e-26
Gm47283	4.39e-33	0.526713	0.331	0.22	1.02e-28
Gabrg3	2.97e-31	0.518322	0.259	0.156	6.86e-27
Csmd2	3.77e-33	0.514404	0.455	0.337	8.72e-29
Lrfn5	1.35e-33	0.506326	0.451	0.338	3.12e-29
Tenm3	3.51e-30	0.502015	0.382	0.274	8.12e-26
Mgat4c	5.01e-39	0.501633	0.543	0.424	1.16e-34
Frmd4a	3.3e-40	0.496703	0.616	0.514	7.64e-36
Cacna2d3	8.96e-25	0.496314	0.268	0.177	2.07e-20
Nxph1	1.48e-29	0.494493	0.406	0.3	3.42e-25
Inpp4b	6.94e-27	0.489287	0.307	0.209	1.61e-22
Ptprt	1.99e-26	0.485299	0.249	0.157	4.61e-22
Kcnb2	3.31e-25	0.484398	0.256	0.164	7.65e-21
Robo2	6.45e-26	0.480799	0.369	0.276	1.49e-21
Cdr1os	1.36e-24	0.4777	0.376	0.281	3.15e-20
Grin2a	9.06e-27	0.474511	0.188	0.103	2.1e-22
Cdh18	1.21e-36	0.473603	0.562	0.451	2.79e-32
Snhg11	4.74e-45	0.470748	0.752	0.689	1.1e-40
Ctnnd2	1.32e-40	0.470695	0.604	0.493	3.04e-36
Sntg1	1.99e-24	0.467991	0.368	0.275	4.61e-20
Tnr	1.39e-24	0.465154	0.184	0.104	3.21e-20
Ptprg	5.06e-22	0.463416	0.226	0.146	1.17e-17
Gm26871	1.43e-26	0.462506	0.258	0.163	3.32e-22
Agbl4	6.67e-26	0.461772	0.354	0.258	1.54e-21
Ptprn2	1.22e-27	0.461361	0.191	0.104	2.82e-23
Fat3	1.24e-26	0.458605	0.209	0.121	2.87e-22
Dlgap2	7.77e-28	0.45709	0.144	0.067	1.8e-23
Galntl6	1.44e-37	0.455804	0.561	0.444	3.33e-33
Fgf12	2.14e-37	0.455573	0.618	0.508	4.96e-33
Ryr3	5.34e-22	0.454607	0.216	0.136	1.24e-17
Cntn4	1.59e-24	0.454152	0.41	0.316	3.68e-20
Gpc6	6.84e-19	0.445833	0.28	0.2	1.58e-14
Nhs	4.61e-22	0.445543	0.195	0.117	1.07e-17
Lrrc7	1.16e-19	0.444718	0.272	0.194	2.68e-15
6330411D24Rik	6.61e-28	0.444347	0.192	0.105	1.53e-23
Tafa1	3.04e-26	0.440036	0.251	0.157	7.03e-22
Nlgn1	1.45e-71	0.437463	0.902	0.809	3.34e-67
Kcnq5	3.12e-21	0.437167	0.224	0.143	7.21e-17
Zfp804b	1.69e-23	0.434398	0.349	0.257	3.9e-19
Rims1	6.16e-25	0.429912	0.468	0.375	1.43e-20
Rgs7	7.86e-19	0.426827	0.319	0.241	1.82e-14
Rims2	9.64e-26	0.423802	0.495	0.41	2.23e-21
Kcnh7	6.8e-21	0.423727	0.267	0.182	1.57e-16
Egfem1	3.26e-20	0.422719	0.23	0.151	7.55e-16
Frmpd4	2.69e-19	0.420659	0.299	0.218	6.23e-15
Galnt13	2.46e-21	0.420059	0.36	0.272	5.68e-17
Tshz2	2.6e-24	0.418852	0.144	0.072	6.03e-20
Ryr2	1.06e-18	0.417778	0.315	0.234	2.44e-14
Cacna2d1	3.97e-17	0.417514	0.293	0.218	9.19e-13
Astn2	3.57e-15	0.415331	0.247	0.18	8.26e-11
Pde10a	6.65e-20	0.412788	0.226	0.148	1.54e-15
Grin2b	6.9e-21	0.405909	0.165	0.094	1.6e-16
Esrrg	1.4e-19	0.404757	0.18	0.109	3.24e-15
Snhg14	3.07e-31	0.404516	0.628	0.551	7.11e-27
Sorbs2	2.55e-20	0.403829	0.192	0.118	5.9e-16
Ccser1	7.5e-38	0.398412	0.715	0.623	1.73e-33
Rian	4.61e-20	0.398218	0.447	0.367	1.07e-15
Pcdh15	8.06e-29	0.395593	0.616	0.531	1.87e-24
Elavl3	2.26e-36	0.395441	0.737	0.674	5.23e-32
Cadps	5.19e-26	0.394209	0.488	0.384	1.2e-21
Slc35f4	1.29e-13	0.392778	0.145	0.093	2.99e-09
Adarb2	7.57e-24	0.392773	0.295	0.2	1.75e-19
Plxna4	6.7e-21	0.392395	0.123	0.061	1.55e-16
Klf12	2.98e-15	0.391721	0.163	0.105	6.9e-11
Gm42418	1.76e-123	0.388861	1	0.999	4.06e-119
Gria4	1.86e-32	0.38496	0.713	0.633	4.31e-28
Cacnb2	1.22e-16	0.384169	0.159	0.097	2.82e-12
Hivep2	3.6e-17	0.383464	0.319	0.237	8.33e-13
Cacna1b	3.04e-11	0.38334	0.218	0.166	7.02e-07
Taco1	3.49e-22	0.382208	0.398	0.309	8.08e-18
Gabrb1	5.12e-18	0.381023	0.221	0.148	1.18e-13
Plcb1	1.28e-19	0.379284	0.353	0.267	2.95e-15
Atp8a2	4.02e-17	0.378727	0.168	0.104	9.31e-13
Cacna1e	5.03e-14	0.375186	0.156	0.101	1.16e-09
Cntn1	7.17e-20	0.375125	0.381	0.291	1.66e-15
Galnt17	8.94e-11	0.371775	0.224	0.171	2.07e-06
Kcnc2	6.63e-16	0.370537	0.179	0.115	1.53e-11
Pcdh7	3.81e-39	0.370291	0.7	0.581	8.82e-35
Arhgap6	1.83e-13	0.370051	0.168	0.113	4.23e-09
Slc35f1	1.14e-15	0.363793	0.23	0.16	2.64e-11
Dgkb	1.29e-12	0.363169	0.254	0.195	2.98e-08
Dmd	1.93e-21	0.36209	0.578	0.507	4.45e-17
Hs3st5	2.63e-15	0.361453	0.18	0.118	6.1e-11
Gria3	1.25e-13	0.360722	0.175	0.118	2.9e-09
Ntrk3	6.09e-17	0.360273	0.162	0.098	1.41e-12
Cdh8	3.45e-13	0.359925	0.287	0.223	7.97e-09
Tenm4	1.5e-16	0.359829	0.452	0.368	3.48e-12
Efna5	4.46e-15	0.359362	0.192	0.129	1.03e-10
Tenm1	2.34e-13	0.358296	0.218	0.158	5.41e-09
Rmst	5.21e-14	0.356136	0.193	0.133	1.2e-09
Tenm2	1.19e-45	0.355302	0.828	0.73	2.75e-41
Nav1	9.07e-18	0.354634	0.505	0.445	2.1e-13
Rgs6	8.56e-19	0.354331	0.142	0.079	1.98e-14
Cntnap5b	1.64e-15	0.352048	0.185	0.121	3.8e-11
Snap25	5.48e-10	0.351694	0.243	0.194	1.27e-05
Myt1l	1.2e-14	0.349287	0.154	0.097	2.78e-10
Cdh13	2.2e-13	0.348995	0.108	0.062	5.1e-09
Garnl3	1.71e-12	0.34879	0.286	0.228	3.96e-08
Osbpl6	1.47e-15	0.348373	0.213	0.145	3.41e-11
Celf2	2.28e-15	0.3478	0.406	0.338	5.27e-11
Unc13c	2.58e-15	0.347619	0.205	0.138	5.96e-11
Sox5	2.78e-15	0.345343	0.12	0.068	6.42e-11
Nrg2	7.31e-18	0.344742	0.121	0.064	1.69e-13
Scn8a	2.75e-12	0.343844	0.224	0.165	6.36e-08
Hs3st4	8.45e-15	0.342961	0.144	0.088	1.95e-10
Epha6	2.39e-13	0.342154	0.262	0.198	5.52e-09
Clstn2	2.6e-12	0.342015	0.14	0.091	6.02e-08
Rit2	1.01e-12	0.340561	0.192	0.135	2.35e-08
Nell1	2.34e-13	0.339526	0.166	0.111	5.42e-09
Samd12	4.19e-12	0.339463	0.193	0.138	9.7e-08
9530059O14Rik	4.96e-11	0.339046	0.396	0.343	1.15e-06
Kcnt2	1.17e-11	0.338932	0.161	0.111	2.71e-07
Mmp16	1.72e-12	0.338317	0.256	0.193	3.99e-08
Nyap2	2.64e-15	0.337692	0.148	0.091	6.11e-11
Negr1	1.99e-27	0.337505	0.697	0.622	4.61e-23
Unc79	8.51e-12	0.337278	0.202	0.146	1.97e-07
Dync1i1	9.07e-13	0.33625	0.25	0.188	2.1e-08
Gria2	7.37e-12	0.335325	0.299	0.24	1.7e-07
AC149090.1	7.25e-13	0.333932	0.418	0.367	1.68e-08
Cacna1c	5.63e-14	0.332825	0.34	0.271	1.3e-09
Slc24a3	1.06e-12	0.332642	0.365	0.302	2.44e-08
Syn2	2.59e-12	0.332619	0.183	0.128	5.99e-08
Brinp1	5.87e-15	0.330878	0.165	0.105	1.36e-10
Rasgrf1	1.59e-11	0.330602	0.156	0.107	3.68e-07
Gm32647	6.81e-11	0.330062	0.267	0.21	1.58e-06
Dclk1	2.54e-13	0.330003	0.189	0.131	5.89e-09
Caln1	9.59e-12	0.329702	0.133	0.086	2.22e-07
Fstl5	3.1e-13	0.329544	0.213	0.152	7.18e-09
Unc80	1.21e-11	0.328377	0.183	0.13	2.79e-07
Arpp21	1.13e-12	0.328324	0.155	0.102	2.6e-08
Ksr2	4.08e-17	0.328272	0.103	0.052	9.44e-13
Mtus2	1.06e-16	0.325884	0.117	0.063	2.44e-12
Kcnn2	6.19e-12	0.32538	0.16	0.108	1.43e-07
Cacna1d	7.53e-12	0.325034	0.128	0.082	1.74e-07
Cntn6	1.67e-10	0.32283	0.185	0.135	3.87e-06
Ntrk2	1.19e-14	0.322796	0.124	0.072	2.74e-10
Prr16	1.33e-13	0.32243	0.204	0.143	3.08e-09
Dok6	1.18e-11	0.320275	0.212	0.156	2.72e-07
Kctd8	8.64e-12	0.319422	0.229	0.17	2e-07
Zfhx3	8.57e-10	0.319114	0.25	0.2	1.98e-05
Gm12239	2.43e-10	0.318967	0.174	0.125	5.61e-06
Mapk10	4.88e-12	0.318654	0.384	0.326	1.13e-07
Ppm1e	1.53e-13	0.318247	0.176	0.118	3.54e-09
Tafa2	3.91e-14	0.318186	0.176	0.116	9.04e-10
Grm8	5.8e-13	0.317016	0.172	0.117	1.34e-08
A230006K03Rik	2.53e-10	0.312885	0.223	0.17	5.85e-06
Kcnj3	6.26e-12	0.312594	0.212	0.154	1.45e-07
Slc8a3	1.13e-10	0.31184	0.276	0.22	2.61e-06
Khdrbs2	7.8e-11	0.30949	0.197	0.145	1.8e-06
Scn1a	4.84e-10	0.309384	0.181	0.133	1.12e-05
Prkce	2.01e-12	0.308956	0.15	0.098	4.66e-08
Epha5	1.35e-09	0.308532	0.221	0.172	3.12e-05
Prkcb	5.67e-11	0.30689	0.357	0.303	1.31e-06
Gria1	1.28e-15	0.306245	0.123	0.069	2.96e-11
Nalcn	9.16e-09	0.305025	0.249	0.2	0.000211811
Zfp385b	6.6e-10	0.303526	0.114	0.074	1.53e-05
Jazf1	2.46e-12	0.303479	0.12	0.073	5.7e-08
Cdk14	1.43e-10	0.302643	0.303	0.25	3.32e-06
Nebl	4.26e-12	0.302157	0.238	0.177	9.84e-08
Kalrn	3.66e-17	0.302125	0.143	0.082	8.46e-13
Trio	2.07e-11	0.300807	0.137	0.089	4.8e-07
Fam189a1	9.68e-14	0.300707	0.101	0.055	2.24e-09
Gm26917	2.17e-14	0.300616	0.589	0.561	5.02e-10
Macrod2	2.84e-28	0.30014	0.738	0.647	6.58e-24
Maml3	2.21e-09	0.299044	0.282	0.23	5.12e-05
Carmil1	3.41e-12	0.298476	0.1	0.057	7.89e-08
Ntng2	4.03e-10	0.298456	0.145	0.101	9.33e-06
Ppfia2	3.02e-12	0.29819	0.479	0.426	6.98e-08
Thrb	1.45e-10	0.297449	0.169	0.12	3.37e-06
Slit2	4.78e-09	0.29615	0.188	0.142	0.000110622
Zfp804a	3.83e-09	0.295334	0.201	0.154	8.85e-05
Nrxn2	5.93e-10	0.292123	0.347	0.298	1.37e-05
Htr2c	1.91e-07	0.290109	0.272	0.23	0.00441746
Camta1	1.45e-12	0.288997	0.536	0.491	3.37e-08
Luzp1	2e-08	0.287334	0.145	0.105	0.000463677
Pcsk2	1.85e-08	0.285776	0.126	0.088	0.000427579
Hecw1	7.24e-13	0.285636	0.173	0.116	1.68e-08
Epb41	2.29e-10	0.285113	0.121	0.079	5.29e-06
5730522E02Rik	1.85e-12	0.284319	0.101	0.058	4.29e-08
Kndc1	1.3e-17	0.28384	0.702	0.668	3.01e-13
Gpr158	9.48e-10	0.283717	0.243	0.19	2.19e-05
Mgll	4.96e-07	0.283086	0.156	0.12	0.0114634
Chrm2	1.44e-08	0.282981	0.134	0.095	0.000333031
Cdh12	2.58e-10	0.282894	0.154	0.107	5.97e-06
Fgf13	2.69e-13	0.282739	0.124	0.074	6.22e-09
C130073E24Rik	1.32e-08	0.281809	0.14	0.101	0.000306177
Nrcam	6.6e-11	0.27817	0.15	0.101	1.53e-06
Rtl4	2.32e-09	0.276761	0.181	0.134	5.36e-05
Hcn1	1.1e-07	0.276153	0.268	0.225	0.00255124
Enah	7.74e-07	0.276007	0.361	0.327	0.0178951
Rtn1	4.26e-11	0.275792	0.112	0.069	9.86e-07
Prkcz	3.66e-14	0.275111	0.591	0.551	8.46e-10
Focad	4.78e-08	0.274347	0.352	0.314	0.00110567
Prune2	5.97e-09	0.273634	0.111	0.073	0.000138205
Astn1	4.1e-12	0.273609	0.121	0.075	9.49e-08
Opcml	9.27e-23	0.271356	0.778	0.721	2.14e-18
Nkain3	2.93e-09	0.270105	0.159	0.113	6.78e-05
Plppr1	7.43e-12	0.269819	0.106	0.063	1.72e-07
Camk2d	1.88e-07	0.268739	0.205	0.163	0.00435006
Ptchd4	4.55e-10	0.268582	0.148	0.102	1.05e-05
Stxbp5l	3.83e-07	0.268499	0.266	0.226	0.00885923
Gse1	7.14e-07	0.267224	0.356	0.321	0.0165078
Chrm3	1.02e-09	0.265929	0.128	0.086	2.36e-05
Hdac9	6.87e-09	0.265595	0.454	0.412	0.000158842
Snap91	6.2e-08	0.264282	0.327	0.281	0.00143412
Zeb1	1.77e-08	0.263281	0.177	0.134	0.00040961
Xkr4	2.2e-20	0.263102	0.724	0.662	5.08e-16
Map2	1.31e-10	0.262371	0.49	0.447	3.02e-06
Pdzrn4	2.64e-08	0.2619	0.213	0.165	0.000609618
Nav2	1.14e-06	0.261475	0.284	0.248	0.0264128
Brinp3	4.14e-13	0.260013	0.42	0.357	9.59e-09
T2	2.44e-08	0.256494	0.131	0.092	0.000565083
Klhl32	1.11e-08	0.256334	0.127	0.087	0.000255863
Cacna1a	6.1e-07	0.256172	0.262	0.22	0.0141008
Hivep3	2.53e-07	0.255124	0.362	0.326	0.00584457
Dtnb	1.46e-07	0.25489	0.259	0.215	0.00338228
Map1b	1.08e-06	0.254729	0.351	0.314	0.0250689
Ralyl	4.97e-15	0.254586	0.635	0.579	1.15e-10
Ldlrad4	1.33e-08	0.254433	0.401	0.361	0.000308004
Dach1	1.85e-09	0.254011	0.161	0.114	4.29e-05
Nectin1	3.46e-07	0.253975	0.221	0.177	0.00801037
Olfm3	3.94e-08	0.252529	0.14	0.101	0.000911737
B830012L14Rik	8.95e-07	0.252298	0.165	0.128	0.0206939
Fam135b	1.62e-06	0.251143	0.173	0.136	0.0373785
Syn1	3.14e-07	0.251108	0.145	0.108	0.00727464
Upp2	1.66e-06	0.250679	0.322	0.283	0.0383163
Cntnap4	2.61e-07	0.247299	0.1	0.067	0.00602748
Grm1	2.56e-08	0.244729	0.133	0.093	0.000592919
Mctp1	3.15e-08	0.244669	0.119	0.082	0.000727878
Nmnat2	4.31e-09	0.244505	0.104	0.067	9.97e-05
Hmgcll1	4.7e-10	0.244468	0.122	0.079	1.09e-05
Alk	3.48e-07	0.243793	0.216	0.173	0.0080407
Rasgef1b	4.59e-08	0.241141	0.127	0.089	0.00106177
Rundc3b	3.89e-08	0.241047	0.126	0.088	0.000901036
Grin1	9.36e-08	0.239993	0.113	0.078	0.00216433
Runx1t1	9.7e-09	0.234679	0.105	0.068	0.000224367
Pde4dip	6.86e-10	0.231436	0.544	0.503	1.59e-05
Sdk1	2.77e-07	0.231367	0.146	0.108	0.00640515
Syne1	7.22e-07	0.227937	0.353	0.31	0.0167015
Srrm2	3.07e-09	0.227342	0.575	0.551	7.1e-05
Pclo	5.64e-08	0.226715	0.519	0.482	0.00130558
Syn3	2.16e-06	0.225691	0.189	0.152	0.0499244
Adgrl3	1.27e-16	0.225563	0.724	0.661	2.93e-12
Hs6st2	5.24e-08	0.223463	0.118	0.081	0.00121148
Elavl4	5.54e-07	0.22335	0.104	0.072	0.0128262
Ghr	4.42e-07	0.222172	0.101	0.069	0.0102176
Dlg2	8.61e-38	0.220894	0.99	0.982	1.99e-33
Cmss1	5.63e-13	0.219799	0.777	0.772	1.3e-08
Zfp521	8.48e-07	0.218556	0.102	0.07	0.0196273
Pid1	9.34e-08	0.217313	0.114	0.079	0.00216096
Adgrb3	6.3e-24	0.21589	0.808	0.738	1.46e-19
Mir99ahg	2.76e-08	0.212954	0.615	0.593	0.00063778
Slc4a4	9.99e-07	0.210625	0.104	0.072	0.0231115
Dip2c	1.44e-11	0.209725	0.644	0.597	3.34e-07
A830018L16Rik	5.36e-07	0.208799	0.1	0.069	0.0124068
Fut9	2.05e-06	0.20867	0.14	0.105	0.0473892
Tnik	2.14e-07	0.203088	0.437	0.402	0.00496032
Ttc3	1.82e-07	0.201255	0.523	0.496	0.00421112
Grid2	2.5e-20	0.201038	0.939	0.913	5.77e-16
Stox2	1.72e-06	0.197528	0.553	0.533	0.0397442
Ppp1r9a	8.97e-07	0.196618	0.505	0.474	0.0207485
Gabra2	7.01e-07	0.195981	0.114	0.08	0.0162071
Epb41l3	5.06e-08	0.195599	0.647	0.628	0.00116964
Luzp2	3.98e-07	0.183416	0.45	0.406	0.00921479
Auts2	6.02e-12	0.160477	0.893	0.884	1.39e-07
Ppp3ca	1.34e-08	0.156272	0.74	0.725	0.000309127
Cadm2	1.41e-17	0.145937	0.975	0.96	3.27e-13
Slc8a1	2.82e-09	0.135697	0.84	0.813	6.51e-05
Ank3	5.09e-10	0.131346	0.976	0.975	1.18e-05
Il1rapl1	5.34e-09	0.119446	0.914	0.901	0.000123525
Limch1	5.34e-07	0.119311	0.904	0.902	0.0123547
Pign	7.77e-07	-0.10001	0.193	0.252	0.0179664
Birc6	1.01e-06	-0.101802	0.44	0.521	0.0232611
St13	1.23e-06	-0.102818	0.116	0.159	0.028372
Cipc	2.76e-08	-0.103595	0.348	0.434	0.00063883
Map6d1	1.51e-06	-0.104006	0.101	0.14	0.0349219
Fus	1.25e-06	-0.104241	0.376	0.453	0.0290291
Tax1bp1	6.69e-07	-0.104933	0.18	0.234	0.0154705
Tulp4	8.75e-07	-0.105219	0.851	0.889	0.0202327
Ank2	8.35e-12	-0.105595	0.986	0.994	1.93e-07
Nek7	1.69e-06	-0.105679	0.198	0.252	0.0390772
Mbnl1	1.57e-06	-0.10573	0.504	0.586	0.0363299
Phf20	5.94e-07	-0.106465	0.308	0.381	0.013734
Sel1l	1.6e-07	-0.106975	0.189	0.248	0.00370397
Agps	9.22e-07	-0.107074	0.236	0.298	0.0213396
Sypl	1.69e-06	-0.107107	0.227	0.283	0.0391436
R3hcc1l	1.15e-06	-0.107386	0.165	0.215	0.0265233
St3gal4	2.31e-07	-0.107639	0.337	0.414	0.00533695
Mbtd1	6.37e-07	-0.108077	0.334	0.406	0.0147264
Trpc4ap	1.89e-07	-0.108742	0.275	0.346	0.00436862
Dbi	1.76e-06	-0.109913	0.108	0.149	0.0407579
Hnrnph1	4.29e-08	-0.111242	0.157	0.213	0.000991636
Ube2b	1.02e-06	-0.112151	0.34	0.414	0.0236774
Ccnt2	1.95e-06	-0.112514	0.222	0.279	0.0450462
Spred1	5.31e-07	-0.11356	0.265	0.329	0.0122777
Prickle2	3.61e-07	-0.114	0.929	0.952	0.00834528
Klhl2	5.27e-07	-0.114175	0.815	0.869	0.0121841
Ctnna3	4.51e-07	-0.115419	0.952	0.959	0.0104271
Insc	5.76e-08	-0.116031	0.361	0.439	0.00133349
Dhx30	6.08e-07	-0.116034	0.149	0.199	0.0140575
Selenop	4.21e-07	-0.116148	0.137	0.185	0.00972824
Lrp1b	1.34e-17	-0.116551	1	0.999	3.1e-13
Rfx3	8.62e-08	-0.117687	0.261	0.332	0.00199381
Dcaf17	5.52e-08	-0.11818	0.16	0.216	0.0012761
Atp1a1	6.63e-08	-0.119403	0.139	0.191	0.00153284
Ptch1	8.83e-09	-0.120008	0.222	0.293	0.000204258
Canx	8.63e-07	-0.121776	0.151	0.2	0.0199593
Zdhhc14	1.96e-07	-0.121834	0.77	0.828	0.00453216
Kif1b	6.53e-10	-0.122867	0.895	0.934	1.51e-05
AY036118	4.32e-07	-0.123576	0.72	0.793	0.00998506
Pcbp2	9.31e-09	-0.123692	0.219	0.289	0.000215278
Mthfs	2.14e-07	-0.123981	0.198	0.257	0.00494153
Tmem59	2.47e-08	-0.124762	0.114	0.163	0.000572269
Evi2a	1.09e-06	-0.12529	0.071	0.105	0.0251863
Pacs2	1.37e-07	-0.126054	0.605	0.685	0.00317085
Sfpq	3.34e-07	-0.126345	0.347	0.42	0.00772386
Mpdz	1.91e-08	-0.126434	0.204	0.269	0.00044118
Fsd1l	2.79e-07	-0.126483	0.234	0.295	0.00644898
Pafah1b1	1.99e-07	-0.127014	0.624	0.699	0.00459225
Hace1	4.66e-07	-0.127232	0.163	0.215	0.0107714
Otulin	1.9e-08	-0.128076	0.105	0.152	0.000440305
Cbfb	1.07e-07	-0.128552	0.118	0.164	0.00247049
Tada2a	8.65e-08	-0.128816	0.203	0.262	0.00200187
1810026B05Rik	7.71e-08	-0.129288	0.12	0.168	0.00178355
Ppip5k2	6.89e-09	-0.129403	0.237	0.309	0.000159294
Immt	1.98e-08	-0.129453	0.154	0.21	0.000458965
Bcap31	7.49e-07	-0.129491	0.069	0.103	0.0173169
2023-03-08	1.34e-06	-0.129967	0.295	0.358	0.0310418
Fam13b	8.76e-09	-0.130046	0.281	0.357	0.000202656
Rsrp1	2.81e-09	-0.130711	0.524	0.62	6.5e-05
Myo6	2.83e-08	-0.130978	0.612	0.701	0.000655676
Gm28320	7.27e-07	-0.130978	0.251	0.311	0.0168201
Ppp2r2a	4.51e-08	-0.131324	0.397	0.483	0.00104374
Ugp2	1.57e-08	-0.131452	0.198	0.263	0.000363545
Klhl4	8.54e-07	-0.1315	0.215	0.271	0.0197605
Bnip3l	7.52e-09	-0.132144	0.115	0.167	0.000173943
Npepps	4.66e-07	-0.132238	0.427	0.508	0.0107914
P4ha1	2.8e-09	-0.132505	0.14	0.198	6.48e-05
Fryl	3.51e-07	-0.133006	0.6	0.679	0.00811862
Atad2b	1.21e-06	-0.133142	0.405	0.482	0.0279107
Rps8	1.05e-07	-0.133306	0.065	0.102	0.0024231
Hsp90b1	7.79e-08	-0.133406	0.146	0.199	0.0018032
Mpzl1	2.23e-07	-0.133497	0.391	0.463	0.00515445
Cpeb2	1.21e-07	-0.133693	0.448	0.529	0.00280866
Dnajb2	5.8e-07	-0.133974	0.192	0.247	0.0134131
Matr3	1.15e-07	-0.134112	0.114	0.16	0.00264904
Traf6	1.03e-07	-0.135868	0.108	0.153	0.00239236
Tmc7	1.35e-07	-0.136748	0.166	0.221	0.00312444
Vps8	4.36e-07	-0.136781	0.545	0.627	0.0100777
Bcas3	4.43e-08	-0.137455	0.677	0.75	0.0010254
Gtf3c2	2.09e-08	-0.13753	0.188	0.249	0.000484574
Supt20	1.69e-08	-0.137795	0.133	0.185	0.000391001
Tmeff2	2.76e-14	-0.137926	0.996	0.998	6.38e-10
Tnfaip6	1.07e-06	-0.138209	0.274	0.335	0.0246904
Lrrc28	2.16e-07	-0.139196	0.261	0.329	0.00499122
Cept1	1.27e-09	-0.139463	0.189	0.257	2.93e-05
Glod4	2.42e-07	-0.139862	0.133	0.18	0.00560201
Srsf2	2.39e-09	-0.139952	0.232	0.306	5.52e-05
Cyth1	5.23e-08	-0.140186	0.528	0.615	0.00121038
Tmem178b	2.49e-10	-0.140412	0.916	0.936	5.76e-06
Mtmr4	2.94e-08	-0.140706	0.067	0.105	0.000680466
Ssh2	6.63e-09	-0.141058	0.758	0.821	0.000153287
4931406P16Rik	1.92e-09	-0.14158	0.278	0.356	4.43e-05
Gm50323	7.05e-09	-0.141581	0.125	0.179	0.000163091
Arhgap39	3.44e-07	-0.14179	0.506	0.59	0.00795967
Usp32	2.35e-08	-0.143181	0.321	0.402	0.000544363
Hnrnph3	2.43e-07	-0.14346	0.118	0.163	0.00562505
Unc5c	2.2e-09	-0.143489	0.902	0.926	5.09e-05
Txndc16	1.03e-07	-0.144399	0.44	0.524	0.00239157
Brd8	6.59e-08	-0.144425	0.138	0.189	0.00152447
Pcolce2	9.15e-07	-0.144542	0.142	0.187	0.0211652
Psip1	8.12e-09	-0.144867	0.128	0.182	0.000187804
Ankhd1	3.06e-08	-0.145742	0.368	0.446	0.000707071
Ankub1	1.35e-06	-0.147013	0.215	0.271	0.031283
Supt3	2.98e-07	-0.147367	0.339	0.409	0.00688979
Sh3kbp1	2.74e-08	-0.147511	0.518	0.601	0.000633437
Nbea	5.27e-12	-0.147777	0.873	0.917	1.22e-07
Sash1	1.51e-08	-0.148024	0.356	0.436	0.000350004
Gigyf2	3.04e-11	-0.148261	0.344	0.438	7.02e-07
Hbp1	2.87e-08	-0.148724	0.118	0.167	0.000664073
Acap2	7.1e-09	-0.148994	0.498	0.592	0.000164209
Pbrm1	1.11e-09	-0.149265	0.372	0.463	2.56e-05
Dcp1a	6.41e-08	-0.149333	0.132	0.182	0.00148175
Ctnnd1	2.54e-08	-0.149912	0.204	0.266	0.000588394
Zfand6	1.26e-08	-0.150668	0.297	0.37	0.000290705
Atp8a1	3.17e-11	-0.150917	0.795	0.853	7.34e-07
Lrrc8d	1.01e-07	-0.151192	0.422	0.501	0.00234022
Eef1a1	1.47e-07	-0.151965	0.098	0.139	0.00340252
Wnk1	1.18e-10	-0.152189	0.754	0.817	2.72e-06
Itch	2.9e-11	-0.152437	0.548	0.649	6.7e-07
Nckap1	1.65e-07	-0.152554	0.409	0.484	0.00381279
Skap2	5.16e-09	-0.152743	0.313	0.392	0.000119296
Dmxl1	2.24e-09	-0.153256	0.408	0.497	5.17e-05
Plaat3	3.76e-12	-0.153569	0.376	0.476	8.69e-08
Crebrf	2.05e-10	-0.153633	0.255	0.336	4.74e-06
Srsf7	1.1e-09	-0.153775	0.088	0.135	2.54e-05
Cpd	2.73e-09	-0.153788	0.425	0.512	6.32e-05
Mtmr10	1.03e-06	-0.153794	0.222	0.277	0.0237366
Ano4	3.37e-07	-0.155171	0.863	0.864	0.00778708
Cpsf7	6.66e-09	-0.155205	0.147	0.203	0.000153967
Dnm3	1.71e-16	-0.155417	0.957	0.985	3.96e-12
Zfp638	7.91e-08	-0.155728	0.548	0.631	0.00182937
Osbpl1a	4.3e-07	-0.15591	0.422	0.5	0.00994966
Krit1	8.54e-11	-0.156169	0.305	0.391	1.97e-06
Tmbim1	7.09e-09	-0.156178	0.19	0.254	0.000163929
Ppia	5.21e-10	-0.157721	0.07	0.114	1.2e-05
Ube2e2	3.03e-10	-0.158561	0.863	0.909	7e-06
Fxr1	5.94e-11	-0.159129	0.24	0.32	1.37e-06
D1Ertd622e	2.06e-07	-0.160199	0.186	0.241	0.0047769
Clasp2	3.3e-18	-0.160737	0.894	0.936	7.64e-14
Ptprd	3.55e-31	-0.160867	0.999	0.999	8.2e-27
Shtn1	3.96e-11	-0.161115	0.759	0.832	9.17e-07
Relch	1.48e-11	-0.162985	0.331	0.426	3.43e-07
Atf7	5.71e-09	-0.162992	0.329	0.409	0.000132155
Gm35438.1	5.71e-10	-0.163185	0.203	0.273	1.32e-05
Efcab14	4.63e-10	-0.163905	0.335	0.423	1.07e-05
Daam2	6.98e-11	-0.163968	0.706	0.789	1.61e-06
B430010I23Rik	8.23e-12	-0.164217	0.075	0.125	1.9e-07
Rnf130	1.46e-09	-0.164487	0.501	0.595	3.37e-05
Gm42756	2.72e-08	-0.164488	0.08	0.121	0.00062946
Lamp1	1.43e-11	-0.164956	0.207	0.285	3.3e-07
Ccp110	4.23e-07	-0.165076	0.383	0.451	0.00979043
Epn2	2.07e-09	-0.165938	0.55	0.64	4.79e-05
Kat2b	3.14e-08	-0.166857	0.446	0.526	0.00072604
Otud7b	1.31e-13	-0.167	0.707	0.799	3.04e-09
Tbcd	9.3e-09	-0.167138	0.408	0.489	0.000215092
Atl3	2.51e-10	-0.167422	0.191	0.261	5.81e-06
Neat1	4.41e-11	-0.167548	0.75	0.819	1.02e-06
Plcl1	9.14e-21	-0.16787	0.988	0.994	2.11e-16
Kctd3	7.08e-09	-0.168143	0.527	0.605	0.000163856
A230001M10Rik	2.67e-08	-0.168395	0.52	0.601	0.000618085
Zfp182	1.23e-10	-0.169769	0.121	0.179	2.85e-06
Slc20a2	5.79e-09	-0.171076	0.274	0.348	0.000133916
2610035D17Rik	2.4e-10	-0.171459	0.549	0.646	5.55e-06
Dusp16	2.87e-07	-0.171625	0.3	0.362	0.00663238
Itm2b	2.98e-12	-0.171801	0.234	0.32	6.9e-08
Fbxl5	2.19e-10	-0.172068	0.248	0.325	5.07e-06
Arhgap21	1.02e-07	-0.172399	0.453	0.535	0.00236823
Add1	1.18e-08	-0.172422	0.425	0.511	0.000272136
Kansl1l	3.89e-09	-0.172578	0.25	0.321	8.99e-05
Srsf5	1e-10	-0.172982	0.204	0.276	2.31e-06
Mast4	2.18e-18	-0.172997	0.973	0.987	5.03e-14
Cldn11	1.74e-08	-0.173171	0.605	0.686	0.000402558
Abhd17b	1.15e-10	-0.173822	0.386	0.479	2.66e-06
Kdm6a	1.26e-10	-0.174092	0.302	0.388	2.91e-06
Ndrg1	1.98e-09	-0.174456	0.265	0.341	4.59e-05
Trim59	4.35e-09	-0.174588	0.192	0.254	0.000100714
Serpinb1a	3.96e-10	-0.174609	0.097	0.149	9.15e-06
Prkca	9.44e-09	-0.174977	0.604	0.675	0.000218377
Atg4c	8.97e-11	-0.175636	0.302	0.392	2.07e-06
Hhip	3.75e-09	-0.176214	0.241	0.311	8.67e-05
Slc24a2	4.23e-37	-0.177841	0.997	0.999	9.8e-33
Sort1	3.25e-11	-0.178175	0.445	0.542	7.51e-07
Trf	7.21e-17	-0.178204	0.901	0.94	1.67e-12
Zbtb20	7.33e-17	-0.178378	0.9	0.934	1.7e-12
Gjc3	1.49e-13	-0.178574	0.664	0.772	3.45e-09
Kif21a	8.25e-11	-0.178749	0.638	0.726	1.91e-06
Rb1	5.78e-12	-0.178956	0.287	0.377	1.34e-07
Igf1r	1.13e-08	-0.179884	0.536	0.609	0.000260627
Nbas	3.54e-09	-0.181553	0.604	0.681	8.19e-05
Dock10	5.63e-26	-0.181627	0.988	0.996	1.3e-21
Ptn	1.67e-09	-0.182378	0.535	0.617	3.87e-05
Gm48371	6.39e-10	-0.182557	0.1	0.151	1.48e-05
Baz2b	1.98e-14	-0.183035	0.787	0.853	4.59e-10
Xrcc6	6.53e-12	-0.183844	0.07	0.119	1.51e-07
Prdx1	2.12e-11	-0.183974	0.125	0.185	4.91e-07
Sik2	3.53e-10	-0.184132	0.408	0.494	8.16e-06
Cdc14a	7.59e-10	-0.184745	0.111	0.162	1.76e-05
Sass6	6.21e-12	-0.184777	0.111	0.171	1.44e-07
Ube2d1	5.99e-11	-0.185118	0.355	0.449	1.39e-06
Gpr37	3.25e-11	-0.185894	0.216	0.291	7.51e-07
Adam10	5.4e-10	-0.188399	0.344	0.428	1.25e-05
Dgki	1.79e-14	-0.188672	0.812	0.866	4.14e-10
Setx	9.15e-11	-0.188864	0.189	0.259	2.12e-06
Kctd13	2.9e-14	-0.190952	0.304	0.405	6.71e-10
Rcan2	5.6e-11	-0.191889	0.489	0.581	1.29e-06
Fbxo7	8.3e-10	-0.193469	0.204	0.271	1.92e-05
Cox4i1	1.51e-11	-0.194272	0.075	0.125	3.5e-07
Cobll1	1.54e-11	-0.194627	0.354	0.445	3.55e-07
Tra2a	6.04e-12	-0.194658	0.472	0.564	1.4e-07
Fbl	1.15e-14	-0.194672	0.055	0.106	2.66e-10
Kcnk13	1.55e-11	-0.195094	0.502	0.596	3.59e-07
Lrrc1	7.64e-13	-0.195721	0.3	0.395	1.77e-08
Sik3	6.85e-15	-0.195773	0.804	0.869	1.59e-10
Gm12324	1.31e-11	-0.195844	0.124	0.185	3.03e-07
Zcchc7	1.36e-11	-0.197323	0.632	0.707	3.14e-07
Snx1	4.43e-11	-0.198564	0.295	0.377	1.03e-06
Dock5	2.96e-14	-0.19949	0.515	0.622	6.86e-10
Apod	4.98e-11	-0.199645	0.604	0.678	1.15e-06
Tanc1	1.61e-12	-0.199866	0.383	0.48	3.72e-08
Atrn	1.32e-12	-0.200266	0.483	0.584	3.04e-08
Cd81	9.06e-12	-0.200945	0.209	0.285	2.1e-07
Plxdc2	1.26e-19	-0.201113	0.851	0.905	2.91e-15
Rnf144a	6.33e-10	-0.201576	0.254	0.327	1.46e-05
Adipor2	1.67e-11	-0.201922	0.708	0.778	3.85e-07
A330015K06Rik	3.09e-10	-0.202627	0.358	0.443	7.15e-06
Arrdc3	1.21e-11	-0.203913	0.245	0.326	2.8e-07
D7Ertd443e	4.06e-14	-0.205622	0.698	0.775	9.4e-10
Itsn2	8.39e-11	-0.205728	0.554	0.644	1.94e-06
Folh1	1.85e-11	-0.205904	0.234	0.312	4.29e-07
Tmod2	4.31e-12	-0.205973	0.522	0.616	9.97e-08
Ptma	2.39e-10	-0.205976	0.158	0.22	5.54e-06
Pstpip2	2.29e-12	-0.207165	0.658	0.738	5.3e-08
4930420G21Rik	1.87e-08	-0.207378	0.19	0.247	0.000433518
Rcbtb1	1.67e-13	-0.207841	0.463	0.568	3.87e-09
C030029H02Rik	8.1e-08	-0.208729	0.332	0.397	0.0018737
Bcas1os2	3.63e-16	-0.208871	0.055	0.109	8.4e-12
Ptpra	2.78e-13	-0.209678	0.467	0.569	6.43e-09
Lpgat1	1.34e-13	-0.209741	0.586	0.689	3.09e-09
Pls1	6.49e-11	-0.210139	0.334	0.419	1.5e-06
9330182L06Rik	4.27e-10	-0.210163	0.459	0.542	9.89e-06
Gm28376	1.94e-15	-0.213158	0.061	0.115	4.49e-11
Plekha1	5.85e-10	-0.213624	0.404	0.494	1.35e-05
Chn2	6.1e-11	-0.215843	0.297	0.38	1.41e-06
Ugt8a	8e-17	-0.215962	0.747	0.825	1.85e-12
Slc44a1	5.42e-16	-0.217537	0.695	0.791	1.25e-11
Dock1	6.57e-11	-0.218676	0.633	0.719	1.52e-06
Zdhhc20	1.68e-13	-0.218713	0.71	0.762	3.89e-09
Hspa5	3.01e-15	-0.219423	0.062	0.116	6.97e-11
Rps6ka5	1.42e-12	-0.219487	0.552	0.635	3.28e-08
Hnrnpa2b1	4.21e-14	-0.220845	0.322	0.421	9.74e-10
Pip4k2a	7.36e-16	-0.221866	0.664	0.745	1.7e-11
Mtmr2	3.06e-12	-0.22188	0.28	0.366	7.07e-08
Rybp	1.75e-13	-0.222	0.222	0.305	4.05e-09
Exoc6b	1.53e-20	-0.222047	0.842	0.913	3.55e-16
Zeb2	4.42e-30	-0.222076	0.953	0.972	1.02e-25
Tmtc2	7.18e-14	-0.22248	0.762	0.82	1.66e-09
Stmn1	1.91e-15	-0.222622	0.172	0.255	4.41e-11
Aplp1	1.59e-15	-0.223285	0.56	0.67	3.67e-11
Tbc1d5	7.68e-18	-0.223756	0.797	0.871	1.78e-13
Phyhipl	3.9e-09	-0.223841	0.216	0.28	9.01e-05
9330117O12Rik	2.54e-15	-0.225646	0.209	0.299	5.88e-11
Eps15	1.18e-12	-0.226309	0.381	0.475	2.73e-08
Prr5l	2.24e-36	-0.226468	0.977	0.99	5.19e-32
Rasal2	1.55e-12	-0.226586	0.56	0.654	3.59e-08
Malat1	2.44e-95	-0.226905	1	1	5.65e-91
Il1rap	1.05e-14	-0.228039	0.573	0.68	2.42e-10
Dusp10	1.04e-09	-0.230211	0.181	0.242	2.41e-05
Acyp2	1.65e-11	-0.230829	0.402	0.489	3.82e-07
Appl2	2.1e-13	-0.232125	0.226	0.309	4.87e-09
Ywhaq	1.15e-14	-0.233279	0.498	0.602	2.65e-10
Csrp1	1.81e-15	-0.233561	0.244	0.34	4.18e-11
Neo1	8.5e-14	-0.233932	0.518	0.619	1.97e-09
Dixdc1	1.38e-17	-0.234779	0.376	0.488	3.19e-13
Plp1	3.27e-48	-0.235988	0.998	0.999	7.56e-44
Pex5l	2.2e-19	-0.238246	0.968	0.985	5.08e-15
Glul	7.96e-12	-0.24048	0.375	0.462	1.84e-07
Picalm	3.65e-17	-0.241476	0.52	0.641	8.45e-13
2023-03-01	2.55e-08	-0.242044	0.78	0.795	0.000589218
Aspa	2.21e-19	-0.242395	0.658	0.772	5.12e-15
Ppfibp2	2.57e-17	-0.2429	0.48	0.597	5.96e-13
Usp54	8.51e-19	-0.24715	0.613	0.729	1.97e-14
Fmnl2	3.25e-15	-0.248442	0.764	0.822	7.51e-11
Mapre2	1.15e-08	-0.248841	0.47	0.534	0.0002657
Ddx5	6e-17	-0.249045	0.429	0.544	1.39e-12
Gm48742	9.44e-18	-0.249534	0.079	0.145	2.18e-13
Magi2	1.98e-78	-0.250115	1	0.999	4.58e-74
Slc25a27	1.32e-14	-0.252348	0.431	0.524	3.06e-10
Inpp5f	2e-18	-0.253926	0.475	0.588	4.62e-14
Tmsb4x	3.61e-16	-0.254681	0.072	0.132	8.34e-12
Rtn4	3.94e-31	-0.254808	0.848	0.913	9.12e-27
Trp53bp2	6.17e-15	-0.255831	0.171	0.249	1.43e-10
4930511M06Rik	3.01e-22	-0.255945	0.072	0.146	6.96e-18
Ermn	2.76e-16	-0.256272	0.286	0.387	6.39e-12
Pde8a	2.28e-15	-0.256312	0.635	0.72	5.28e-11
Stxbp6	1.33e-16	-0.257023	0.573	0.666	3.08e-12
Rasgrp3	1.18e-12	-0.25899	0.315	0.398	2.74e-08
Dlg1	5.32e-22	-0.259192	0.686	0.791	1.23e-17
Cab39l	2.54e-18	-0.261127	0.215	0.313	5.87e-14
Dpy19l1	1.55e-17	-0.266921	0.412	0.525	3.59e-13
Ninj2	2.22e-09	-0.267259	0.464	0.534	5.13e-05
Slain1	5.83e-25	-0.267631	0.628	0.744	1.35e-20
Enpp2	2.13e-40	-0.268495	0.91	0.957	4.92e-36
St6gal1	4.61e-18	-0.268835	0.515	0.628	1.07e-13
Cdc37l1	2.92e-25	-0.270304	0.695	0.805	6.76e-21
Ccdc88a	6.39e-27	-0.275508	0.647	0.762	1.48e-22
Hecw2	1e-28	-0.27584	0.807	0.879	2.32e-24
Megf10	3.7e-22	-0.277023	0.451	0.576	8.56e-18
Slc12a2	1.1e-25	-0.277834	0.735	0.825	2.53e-21
Map4k5	7.16e-23	-0.278634	0.474	0.598	1.66e-18
Fam13c	1.76e-12	-0.279304	0.395	0.477	4.07e-08
Anln	5.79e-16	-0.280424	0.466	0.56	1.34e-11
Pak1	4.99e-23	-0.281366	0.685	0.787	1.15e-18
Add3	1.3e-16	-0.282341	0.385	0.492	3.01e-12
Stard13	3.34e-15	-0.283367	0.449	0.552	7.72e-11
Fgfr2	4.74e-28	-0.28503	0.763	0.856	1.1e-23
Cdh20	3.48e-24	-0.287259	0.806	0.861	8.04e-20
Nkain2	4.36e-150	-0.290142	1	1	1.01e-145
Gatm	7.85e-26	-0.29041	0.585	0.702	1.82e-21
Pak7	2.52e-32	-0.291209	0.864	0.915	5.83e-28
Dip2a	7.73e-25	-0.294118	0.559	0.685	1.79e-20
Atp1b3	4.01e-17	-0.294355	0.245	0.343	9.27e-13
Cdc42bpa	5.51e-32	-0.29436	0.763	0.867	1.28e-27
Spock3	1.95e-16	-0.294365	0.684	0.738	4.52e-12
Cerk	6.81e-14	-0.294749	0.194	0.272	1.58e-09
Pcdh9	4.57e-167	-0.295839	1	1	1.06e-162
Fth1	6.36e-22	-0.298386	0.296	0.411	1.47e-17
Sec11c	2.81e-24	-0.305381	0.278	0.402	6.5e-20
Ncam2	2.79e-40	-0.308411	0.917	0.951	6.46e-36
Pde4b	4.96e-96	-0.310596	0.999	1	1.15e-91
Cryab	3.34e-21	-0.310826	0.113	0.197	7.73e-17
Kif13b	2.41e-34	-0.313024	0.766	0.867	5.57e-30
St18	8.6e-79	-0.319359	0.974	0.989	1.99e-74
Il33	1.89e-16	-0.320301	0.167	0.249	4.38e-12
Tmeff1	5.57e-26	-0.320323	0.542	0.665	1.29e-21
Gm11149	1.26e-30	-0.327194	0.12	0.229	2.91e-26
Ankrd28	3.2e-32	-0.332209	0.605	0.728	7.4e-28
Frmd5	1.14e-65	-0.335079	0.973	0.991	2.64e-61
Qdpr	3.37e-20	-0.336357	0.217	0.318	7.79e-16
Tcf12	6.38e-48	-0.336726	0.808	0.894	1.48e-43
Rnf13	1.38e-31	-0.344126	0.449	0.601	3.19e-27
Vmp1	7.67e-41	-0.349538	0.709	0.823	1.78e-36
Grm3	7.25e-27	-0.35466	0.738	0.794	1.68e-22
Pacrg	2.92e-25	-0.358201	0.255	0.375	6.76e-21
Gpm6b	2.28e-46	-0.36308	0.824	0.905	5.28e-42
Slc38a2	4.7e-27	-0.38362	0.333	0.467	1.09e-22
Gm37459	6.39e-37	-0.389369	0.067	0.165	1.48e-32
Igsf11	2.56e-33	-0.390712	0.418	0.563	5.92e-29
Erbin	2.34e-35	-0.393859	0.666	0.791	5.4e-31
Gm48678	7.88e-26	-0.410536	0.069	0.148	1.82e-21
Phlpp1	5.97e-110	-0.415975	0.96	0.988	1.38e-105
Ptgds	4.15e-10	-0.420284	0.569	0.618	9.59e-06
2023-09-07	2.46e-55	-0.424896	0.744	0.862	5.69e-51
Edil3	1.22e-138	-0.458295	0.965	0.991	2.82e-134
Car2	3.76e-42	-0.470221	0.507	0.653	8.69e-38
Qk	9.69e-171	-0.485422	0.96	0.988	2.24e-166
Cdk19	2.67e-71	-0.492302	0.758	0.878	6.18e-67
Usp31	2.27e-60	-0.5509	0.427	0.606	5.26e-56
4930419G24Rik	1.2e-61	-0.643285	0.142	0.307	2.78e-57
Fam234a	2.23e-06	-0.12047	0.199	0.251	0.0516506
Plcb4	2.43e-06	0.239915	0.188	0.151	0.0563002
Grb14	2.49e-06	-0.149638	0.501	0.568	0.0575839
Tcf25	2.56e-06	0.244962	0.407	0.38	0.0591536
Farp1	2.6e-06	0.229845	0.132	0.099	0.0602115
Gm4258	2.74e-06	-0.125578	0.764	0.821	0.0633333
Aven	3.04e-06	-0.126546	0.129	0.171	0.0703956
Fchsd2	3.23e-06	0.217635	0.162	0.126	0.0746249
Herc4	3.31e-06	-0.124118	0.294	0.356	0.0764623
Gab1	3.48e-06	-0.108552	0.737	0.802	0.0804733
Zfand3	3.59e-06	-0.118863	0.37	0.445	0.0829486
Elavl2	3.66e-06	0.243904	0.132	0.1	0.0847685
Slmap	3.78e-06	-0.113594	0.227	0.284	0.0875539
Clip1	3.9e-06	0.217475	0.148	0.115	0.0903152
Ttll7	4.02e-06	-0.114922	0.695	0.761	0.0929416
Sh3gl2	4.03e-06	0.215235	0.198	0.161	0.093258
Klhl24	4.17e-06	-0.105519	0.129	0.172	0.0965119
Mysm1	4.24e-06	-0.103384	0.179	0.229	0.0980584
Klhl29	4.38e-06	0.243703	0.122	0.092	0.101258
Nxf1	4.63e-06	-0.108748	0.096	0.133	0.107125
Scn2a	4.9e-06	0.23399	0.146	0.113	0.113312
Xkr6	4.95e-06	0.258788	0.341	0.308	0.114599
Anks1b	4.99e-06	0.111444	0.836	0.828	0.115539
Cmtm5	5e-06	-0.118522	0.254	0.312	0.115705
Rbfox2	5.17e-06	0.226839	0.354	0.323	0.119536
Camkmt	5.24e-06	-0.121519	0.42	0.489	0.121215
Chtop	5.72e-06	-0.109279	0.1	0.135	0.132367
Cdh10	5.85e-06	-0.154174	0.707	0.75	0.135233
Ppp2r3a	5.88e-06	-0.12839	0.641	0.706	0.135918
Ube2n	6e-06	-0.101851	0.086	0.12	0.138889
Apba2	6.18e-06	0.237279	0.137	0.106	0.142855
Atrnl1	6.22e-06	0.237275	0.129	0.098	0.143909
Map4	6.59e-06	-0.105775	0.684	0.755	0.152437
Sgk3	7.35e-06	-0.100182	0.271	0.33	0.169929
B3galt1	7.4e-06	-0.132638	0.73	0.789	0.171243
Prrg1	7.5e-06	-0.141783	0.196	0.243	0.173552
Nol4	8.38e-06	0.198473	0.13	0.098	0.193944
Ube2d3	8.49e-06	-0.104641	0.185	0.233	0.196332
Tnpo3	8.84e-06	-0.123515	0.195	0.245	0.204576
Agap1	9.2e-06	0.106077	0.909	0.923	0.212881
Arhgap26	9.29e-06	0.207631	0.104	0.076	0.214827
Gpm6a	9.44e-06	0.244041	0.181	0.147	0.218348
Plekhh2	9.73e-06	-0.145392	0.194	0.24	0.225188
Clic4	9.85e-06	-0.115542	0.364	0.426	0.22795
Itgav	9.98e-06	-0.104051	0.285	0.343	0.230898
Kdm3a	1.03e-05	-0.110273	0.163	0.208	0.238157
Sgip1	1.03e-05	0.216729	0.442	0.417	0.23841
Rtn3	1.08e-05	0.201512	0.583	0.578	0.250404
Erbb4	1.09e-05	-0.169635	0.909	0.906	0.251578
Cfl2	1.09e-05	-0.114546	0.085	0.118	0.252019
Strbp	1.12e-05	0.211933	0.409	0.383	0.258114
Tmem88b	1.12e-05	-0.102845	0.157	0.201	0.259646
Opa1	1.13e-05	-0.106035	0.18	0.226	0.260814
Arcn1	1.16e-05	-0.119801	0.091	0.124	0.267972
Atp2c1	1.21e-05	-0.103053	0.315	0.38	0.2798
Adamtsl1	1.24e-05	-0.10216	0.547	0.618	0.286436
Tent2	1.26e-05	-0.108709	0.154	0.197	0.292398
Frmd4b	1.28e-05	-0.108332	0.831	0.888	0.295773
E330020D12Rik	1.28e-05	-0.100866	0.118	0.156	0.297154
Usp48	1.32e-05	-0.121021	0.281	0.334	0.30592
Ptprk	1.36e-05	-0.111207	0.819	0.862	0.314562
Slc25a13	1.38e-05	-0.114623	0.446	0.511	0.318337
Gm16759	1.42e-05	-0.10311	0.29	0.349	0.327861
Pcgf3	1.44e-05	-0.105847	0.084	0.117	0.333564
Fam171b	1.45e-05	-0.112558	0.312	0.376	0.334999
Fmn2	1.46e-05	0.21117	0.203	0.169	0.337399
Tafa5	1.61e-05	0.201851	0.453	0.428	0.372084
Dock9	1.62e-05	-0.12006	0.761	0.813	0.375898
Npas3	1.71e-05	-0.160285	0.86	0.889	0.396232
Zfpm2	1.73e-05	0.22418	0.21	0.176	0.400792
Enox1	1.85e-05	-0.10289	0.795	0.863	0.427336
Kctd16	1.91e-05	0.167641	0.261	0.223	0.441061
A230057D06Rik	2.03e-05	0.157537	0.633	0.606	0.47038
Spire1	2.08e-05	-0.103813	0.341	0.406	0.481723
Ncor2	2.1e-05	0.254053	0.223	0.193	0.486162
Hook3	2.23e-05	-0.124319	0.499	0.568	0.516767
Med12l	2.25e-05	0.211922	0.192	0.16	0.520284
Hnrnpm	2.29e-05	-0.107131	0.238	0.29	0.529515
Tmcc1	2.32e-05	-0.106378	0.787	0.842	0.536167
Specc1	2.36e-05	-0.107342	0.586	0.65	0.54681
Mboat1	2.37e-05	-0.107944	0.294	0.351	0.547892
St7	2.44e-05	0.188719	0.142	0.111	0.564702
Bfsp2	2.55e-05	-0.12602	0.097	0.13	0.589977
Plxnb3	2.7e-05	-0.103082	0.393	0.46	0.624103
Inpp5a	2.77e-05	-0.109903	0.24	0.292	0.641678
Nkx2-2os	2.86e-05	-0.113005	0.279	0.333	0.661428
Pacs1	2.9e-05	0.21432	0.138	0.109	0.671829
Gfra1	2.92e-05	0.201445	0.146	0.114	0.67488
Stau2	3.34e-05	0.22003	0.216	0.182	0.772528
Maml2	3.36e-05	0.175205	0.383	0.342	0.777774
Cttnbp2nl	3.53e-05	-0.124998	0.155	0.195	0.815617
Traf3	3.55e-05	0.240246	0.133	0.105	0.82189
Dner	3.64e-05	0.194729	0.119	0.091	0.842376
Tcf7l2	3.64e-05	-0.118585	0.123	0.16	0.843152
Nol4l	3.76e-05	0.25838	0.185	0.157	0.870087
Erbb3	3.88e-05	-0.109463	0.175	0.217	0.898006
Fam228b	3.99e-05	-0.100144	0.154	0.195	0.922407
Myrf	4.14e-05	-0.102755	0.308	0.366	0.958111
Pkp4	4.23e-05	-0.102198	0.739	0.797	0.977595
Lrp4	4.71e-05	-0.111636	0.078	0.107	1
Ccdc85a	4.79e-05	0.249019	0.198	0.167	1
Dclk2	4.93e-05	0.211942	0.151	0.122	1
Shroom3	5.05e-05	0.261905	0.309	0.277	1
Sez6l2	5.42e-05	-0.10891	0.502	0.57	1
Galnt7	5.5e-05	-0.130822	0.393	0.449	1
Rap1a	5.7e-05	-0.113402	0.486	0.548	1
Ttll5	5.78e-05	-0.119041	0.663	0.731	1
Arhgef28	5.99e-05	-0.115216	0.581	0.646	1
Tjp1	6.29e-05	0.134332	0.683	0.676	1
Pcyt2	6.3e-05	0.220534	0.408	0.385	1
Trmt13	6.39e-05	-0.102021	0.171	0.213	1
Fry	6.51e-05	0.161772	0.488	0.46	1
Aff2	6.55e-05	0.2066	0.157	0.127	1
Lbr	6.84e-05	-0.107031	0.127	0.162	1
Camk1d	7.06e-05	0.172864	0.592	0.589	1
Zfp704	7.19e-05	0.15502	0.548	0.534	1
Atxn7l1	7.41e-05	0.193652	0.182	0.151	1
Ipo8	8.1e-05	-0.103943	0.163	0.202	1
Epb41l1	8.3e-05	0.214642	0.297	0.27	1
Grik2	8.64e-05	-0.108468	0.896	0.919	1
Pakap.1	9.87e-05	0.183217	0.35	0.319	1
Cacnb4	0.000106449	0.158929	0.583	0.57	1
St7l	0.000111326	-0.100341	0.224	0.27	1
Dpyd	0.000113952	-0.170007	0.258	0.3	1
Large1	0.000120029	0.201391	0.338	0.306	1
Stag1	0.000121358	-0.105011	0.505	0.577	1
Map1a	0.000121411	0.23051	0.236	0.208	1
Sytl2	0.000126838	0.157092	0.63	0.614	1
Gtf2ird1	0.000133299	0.184717	0.109	0.085	1
Cmip	0.000136193	0.201444	0.417	0.393	1
Pbx3	0.000137751	-0.112343	0.34	0.394	1
Swt1	0.000143226	-0.106158	0.17	0.208	1
Cdh19	0.000143925	-0.119946	0.551	0.609	1
Arhgef12	0.000147967	-0.112012	0.416	0.476	1
Actb	0.000152258	0.206826	0.368	0.349	1
Tnrc6c	0.000164104	0.168333	0.523	0.51	1
Sptan1	0.000209745	0.227773	0.29	0.263	1
Dlc1	0.000210525	0.183052	0.226	0.191	1
St8sia3os	0.000221201	0.191233	0.142	0.116	1
Cpe	0.000233026	0.210928	0.109	0.086	1
Mtus1	0.000233429	-0.101174	0.318	0.367	1
Gucy1a2	0.000242581	0.176377	0.1	0.077	1
Sorbs1	0.000243303	0.219071	0.188	0.161	1
Sema6a	0.000257082	0.166743	0.486	0.46	1
Mical3	0.00027336	0.158381	0.495	0.482	1
Tmtc1	0.000287222	0.176307	0.163	0.136	1
Bmp1	0.00032129	0.208392	0.116	0.093	1
Tmem151a	0.000327712	0.207191	0.379	0.362	1
Nfasc	0.000348792	0.107473	0.819	0.842	1
2210408I21Rik	0.000363977	0.171682	0.327	0.3	1
Gm33594	0.000412493	0.161148	0.1	0.078	1
Nckap5	0.000435189	0.223534	0.229	0.202	1
Plpp3	0.000484545	0.18481	0.161	0.134	1
Nr3c2	0.000500685	0.205643	0.325	0.302	1
Mitf	0.00050446	-0.10439	0.51	0.563	1
Ssbp2	0.000530376	0.213073	0.327	0.308	1
Thsd4	0.000536291	0.190167	0.283	0.256	1
Lars2	0.000600048	0.167779	0.463	0.456	1
Fyn	0.000606735	0.236425	0.306	0.286	1
2700054A10Rik	0.000633156	0.142759	0.106	0.084	1
Fbxw8	0.000649433	0.207153	0.176	0.151	1
Cobl	0.000655878	-0.120838	0.146	0.178	1
Adam23	0.000673587	0.194354	0.369	0.352	1
Samd4	0.000685925	0.153114	0.493	0.47	1
Bin1	0.000701819	0.128628	0.772	0.786	1
Gab2	0.000733496	-0.11912	0.467	0.51	1
Elovl6	0.000813496	0.173181	0.342	0.318	1
Wwox	0.000877171	0.102714	0.608	0.589	1
1110059E24Rik	0.000897982	-0.104363	0.145	0.176	1
A330049N07Rik	0.000928964	-0.106935	0.482	0.527	1
Ptprj	0.000963573	0.131554	0.119	0.096	1
Hip1r	0.00101198	0.160185	0.179	0.155	1
Spock1	0.00107977	-0.242448	0.442	0.465	1
Ptprs	0.00110426	0.202183	0.167	0.145	1
Rnf157	0.0011234	0.200682	0.188	0.165	1
Setbp1	0.00131481	0.160532	0.333	0.308	1
Zfp827	0.00149176	0.210391	0.276	0.257	1
Adamts2	0.0015456	0.180103	0.34	0.32	1
Lama2	0.00170867	-0.122182	0.112	0.137	1
E2f3	0.0017711	0.15763	0.123	0.102	1
Ddx17	0.00182519	0.116713	0.647	0.66	1
Sipa1l1	0.00194314	0.176846	0.124	0.103	1
Tango2	0.00199962	0.167416	0.215	0.193	1
Adar	0.00202392	0.178473	0.12	0.1	1
Pcbp3	0.00212205	0.178265	0.126	0.105	1
Cux2	0.00231407	0.218736	0.254	0.237	1
Gm28322	0.00232204	-0.138438	0.087	0.108	1
Wipf1	0.00233368	0.1422	0.626	0.639	1
Pacsin1	0.00233586	0.16763	0.117	0.098	1
Smurf1	0.00238507	0.149142	0.183	0.16	1
Atp9a	0.00241822	0.158646	0.469	0.467	1
Ski	0.00245145	0.188318	0.176	0.156	1
Pak3	0.00263503	0.148452	0.304	0.279	1
Sobp	0.00269818	0.164281	0.226	0.203	1
Fbxl17	0.00299262	0.101543	0.627	0.632	1
Il1rapl2	0.00311703	0.162128	0.127	0.107	1
Acer3	0.00312784	0.170814	0.115	0.096	1
Jakmip3	0.00313593	0.137541	0.478	0.468	1
Gm20754	0.00340232	0.153203	0.193	0.171	1
Grik4	0.00341484	0.137815	0.159	0.137	1
Usp20	0.00360606	0.170533	0.125	0.106	1
Zbtb16	0.003732	-0.101554	0.332	0.373	1
Abat	0.00393692	0.168902	0.116	0.097	1
1500004A13Rik	0.00412707	0.133365	0.507	0.505	1
Thsd7a	0.00414578	0.137054	0.401	0.383	1
Sema5a	0.00421934	0.198169	0.317	0.297	1
Srpk2	0.00434308	0.138596	0.444	0.435	1
Epha4	0.00436239	0.146132	0.193	0.171	1
Tmem132d	0.00458788	-0.125723	0.254	0.283	1
Chn1	0.00475763	0.147788	0.115	0.096	1
Ldlr	0.00504967	0.201404	0.278	0.26	1
B3gat1	0.00505451	0.156335	0.134	0.115	1
Slc4a10	0.00507385	0.154572	0.197	0.176	1
Sh3rf1	0.00522884	0.153055	0.186	0.166	1
Shb	0.0053095	0.162922	0.114	0.096	1
Gfod1	0.00536375	0.142961	0.187	0.165	1
Tmem163	0.00537334	0.130232	0.233	0.21	1
Sacs	0.00544567	0.127514	0.102	0.084	1
Nedd4l	0.00569639	0.187605	0.325	0.309	1
Vwa8	0.00575086	0.179574	0.319	0.305	1
Rapgef4	0.00580218	0.1752	0.176	0.156	1
Gon4l	0.00600526	0.184952	0.192	0.173	1
Coro2b	0.00605546	0.197851	0.235	0.219	1
Dnmt3a	0.0060622	0.167106	0.486	0.492	1
Helz	0.00611598	0.186901	0.139	0.122	1
Nfkb1	0.00615446	0.192808	0.18	0.161	1
Osbpl9	0.00632579	0.179562	0.354	0.345	1
Srgap1	0.00655801	-0.114118	0.39	0.429	1
Dync1h1	0.00671425	0.193262	0.335	0.324	1
Zwint	0.00675015	0.14989	0.144	0.125	1
Clstn1	0.00682115	0.203618	0.173	0.155	1
Pcdh11x	0.00827203	0.133106	0.394	0.38	1
Rgs3	0.00874539	0.122416	0.141	0.122	1
Cdc14b	0.00898682	0.178518	0.149	0.131	1
Sorcs3	0.00913625	0.138981	0.316	0.297	1
Gsn	0.0092216	0.137098	0.457	0.456	1
Dapk2	0.00950769	0.154646	0.145	0.126	1
Rab40c	0.00951661	0.113982	0.51	0.509	1
Por	0.00979303	0.165017	0.113	0.097	1
Galnt16	0.00982642	0.162691	0.16	0.142	1
Fbn2	0.0102643	-0.155527	0.138	0.16	1
Rnpep	0.0103223	0.19822	0.153	0.137	1
Creb5	0.010773	0.128063	0.599	0.597	1
Mgat3	0.0119051	0.158861	0.237	0.22	1
D5Ertd579e	0.0119679	0.15383	0.369	0.362	1
Herc3	0.0123191	0.124573	0.133	0.116	1
Man1a	0.0123287	0.111334	0.152	0.134	1
5330434G04Rik	0.0124087	0.14871	0.399	0.391	1
Snrnp70	0.0124993	0.119435	0.527	0.524	1
Cdk8	0.0131182	0.15323	0.383	0.381	1
Bicral	0.0139556	0.148696	0.354	0.345	1
Ctif	0.0140154	0.155703	0.319	0.308	1
Ttc28	0.0141796	0.142349	0.211	0.193	1
Hmgcr	0.0144608	0.146022	0.157	0.14	1
Efr3a	0.0146486	0.141167	0.156	0.139	1
Srgap2	0.0147138	0.134625	0.429	0.423	1
Pakap	0.0147764	-0.11148	0.612	0.631	1
Snx19	0.0152614	0.140903	0.103	0.088	1
Fam219a	0.0155192	0.170533	0.248	0.235	1
Slc9a9	0.0160928	0.140288	0.486	0.486	1
Rbms1	0.0173271	0.175342	0.133	0.118	1
Carns1	0.0177841	0.168371	0.387	0.38	1
Snrpn	0.0178929	0.135502	0.15	0.133	1
Fam222b	0.018627	0.162209	0.26	0.247	1
Nkd1	0.0191247	0.172688	0.152	0.138	1
Tmem63b	0.0191673	0.151559	0.15	0.134	1
Mpp2	0.0195866	0.123873	0.14	0.124	1
Mthfd1l	0.0204987	0.187608	0.187	0.172	1
Gm1976	0.0214428	0.180244	0.143	0.129	1
Bace1	0.0219056	0.182058	0.279	0.271	1
Map7d2	0.0219323	0.14669	0.2	0.184	1
Pcdh17	0.0219651	0.110519	0.185	0.167	1
Lmf1	0.0222814	0.15183	0.149	0.134	1
Pcbp4	0.0225326	0.170845	0.255	0.245	1
Slc4a7	0.0230897	0.152564	0.142	0.128	1
Crtc3	0.0233799	0.159777	0.165	0.15	1
Eprs	0.0235944	0.144973	0.154	0.138	1
Srgap3	0.0240384	0.116647	0.474	0.469	1
Kcnq1ot1	0.0241579	0.102843	0.57	0.565	1
Pbx1	0.0254871	0.128371	0.281	0.268	1
Mark1	0.0256016	0.101173	0.1	0.086	1
Cnksr2	0.0257881	0.103691	0.129	0.113	1
Pigk	0.0262548	0.148708	0.138	0.124	1
Wipf2	0.0262686	0.11666	0.173	0.158	1
Pkm	0.0269967	0.15934	0.314	0.307	1
Dnm2	0.0299599	0.15142	0.392	0.388	1
Casp8ap2	0.0305186	0.117449	0.112	0.099	1
Rrbp1	0.0308298	0.192944	0.255	0.248	1
Bcar1	0.0327265	0.156736	0.211	0.198	1
Brd4	0.0333342	0.14425	0.367	0.363	1
Parp8	0.0335593	0.12493	0.312	0.3	1
Iffo1	0.0337887	0.132395	0.243	0.23	1
Simc1	0.0340221	0.126847	0.14	0.126	1
1110051M20Rik	0.034182	0.142971	0.33	0.32	1
Zfp710	0.0347605	0.148289	0.118	0.105	1
Ranbp17	0.0355274	0.159263	0.191	0.178	1
Ndst4	0.0356023	0.144787	0.107	0.094	1
Nsf	0.0365113	0.153717	0.248	0.237	1
Tfeb	0.0371266	0.154111	0.322	0.318	1
Rcor1	0.0375146	0.151529	0.152	0.138	1
Dennd2a	0.0387177	0.103239	0.15	0.135	1
Peg3	0.0412092	0.182267	0.221	0.21	1
Bcorl1	0.042997	0.146701	0.165	0.152	1
Hnrnpu	0.044015	0.13097	0.425	0.432	1
Dync1li1	0.04549	0.133156	0.217	0.204	1
Aim2	0.0462598	0.144449	0.14	0.127	1
Sned1	0.0466806	0.130736	0.134	0.122	1
Zbtb7a	0.0472403	0.105054	0.121	0.108	1
Tshz1	0.0476862	0.122567	0.178	0.165	1
Agap3	0.0480999	0.123572	0.119	0.106	1
Sbf1	0.0504357	0.167069	0.261	0.257	1
Dtd1	0.0508922	0.147011	0.165	0.153	1
Mad1l1	0.0519446	0.160428	0.33	0.328	1
Manba	0.0529218	0.104585	0.106	0.094	1
Armc9	0.0536968	0.148508	0.139	0.127	1
Ttbk1	0.0544771	0.125996	0.119	0.107	1
Pkia	0.0545952	0.147142	0.135	0.123	1
Prr14l	0.0559904	0.145098	0.338	0.335	1
Wwc2	0.0563919	0.137521	0.141	0.129	1
Hexb	0.0565782	0.136451	0.208	0.197	1
Gm37494	0.056605	0.146137	0.282	0.274	1
Cnot10	0.0571796	0.136284	0.298	0.291	1
Hnrnpl	0.0578833	0.163812	0.246	0.24	1
Smarca2	0.0579932	0.151792	0.364	0.364	1
Tbc1d22b	0.0584474	0.137082	0.297	0.29	1
Gnb4	0.0587301	0.138537	0.159	0.148	1
Atp11c	0.0591963	0.117935	0.173	0.16	1
Tpst1	0.0601046	0.134778	0.213	0.201	1
Itsn1	0.0603103	0.142724	0.213	0.202	1
Gm5535	0.0616165	0.173534	0.224	0.215	1
Mcu	0.0618662	0.154507	0.195	0.184	1
Soga1	0.0623454	0.175615	0.21	0.201	1
A330023F24Rik	0.0644377	0.149772	0.3	0.297	1
Plekha5	0.0668659	0.118209	0.474	0.479	1
Taf1b	0.0682888	0.133802	0.106	0.095	1
Cul9	0.0706409	0.136407	0.189	0.179	1
Ahi1	0.0707973	0.158318	0.24	0.231	1
Slc1a3	0.0726797	0.149882	0.283	0.276	1
Stk38	0.0730985	0.135888	0.223	0.213	1
Klhl7	0.0763783	0.153677	0.186	0.176	1
Ubr4	0.0769979	0.137555	0.197	0.188	1
Arhgef9	0.0832856	0.12969	0.141	0.131	1
Zhx2	0.0840233	0.118338	0.151	0.139	1
Cldn14	0.0844504	0.135979	0.414	0.416	1
Tom1l2	0.0861607	0.104099	0.492	0.499	1
Hacd2	0.0865206	0.108538	0.206	0.195	1
Plxnb1	0.08903	0.1233	0.116	0.106	1
Nedd4	0.0898256	0.119106	0.501	0.514	1
Ell2	0.0950023	0.139872	0.29	0.285	1
Hsd17b11	0.0952883	0.10066	0.102	0.092	1
Fam222a	0.0963932	0.143368	0.177	0.167	1
Map7d1	0.0973093	0.136626	0.233	0.227	1
Atp2b1	0.0982843	0.120295	0.299	0.296	1
Mgat5	0.0993202	0.108779	0.301	0.295	1
Nos1ap	0.0994351	0.121967	0.149	0.139	1
Spred2	0.0997173	0.132058	0.139	0.129	1
Rfc2	0.101212	0.122243	0.109	0.099	1
Ubr5	0.101476	0.134177	0.388	0.394	1
Zfp592	0.105627	0.137523	0.122	0.112	1
Arglu1	0.106728	0.105424	0.442	0.452	1
Ndor1	0.107106	0.138078	0.153	0.144	1
Tecpr1	0.109604	0.107282	0.105	0.096	1
Eml4	0.110223	0.14307	0.137	0.128	1
Adcy5	0.110733	0.134502	0.269	0.266	1
Kif5c	0.111736	0.136222	0.18	0.171	1
Jakmip2	0.113111	0.14109	0.32	0.319	1
Zswim5	0.114137	0.114098	0.14	0.131	1
Phactr3	0.114302	0.104841	0.296	0.287	1
Pigz	0.115029	0.102555	0.236	0.227	1
Faah	0.115165	0.12849	0.159	0.15	1
Hectd4	0.115853	0.123717	0.35	0.352	1
Pitpna	0.116521	0.156231	0.215	0.208	1
Apex2	0.120788	0.127389	0.124	0.115	1
Tcaf1	0.121842	0.125526	0.174	0.165	1
Golgb1	0.122903	0.126164	0.23	0.224	1
Tsc22d1	0.125141	0.142122	0.169	0.162	1
Cxxc5	0.126434	0.144233	0.238	0.236	1
Timp2	0.126517	0.106485	0.159	0.149	1
Gas2	0.1271	0.129257	0.151	0.141	1
Mef2d	0.128107	0.136009	0.211	0.203	1
Ndufs4	0.128457	0.132335	0.185	0.177	1
Pkd1	0.132999	0.125594	0.194	0.186	1
Myo1e	0.134572	0.102044	0.483	0.486	1
Tarsl2	0.13506	0.113586	0.115	0.106	1
Tusc3	0.135619	0.111235	0.15	0.141	1
Memo1	0.135828	0.13406	0.249	0.245	1
Dubr	0.136336	0.109618	0.106	0.097	1
Klhdc10	0.13775	0.136704	0.223	0.217	1
Ap4s1	0.137843	0.106958	0.113	0.104	1
Lss	0.138298	0.138571	0.117	0.109	1
Zfp365	0.140578	0.129461	0.14	0.131	1
Antxr1	0.142193	0.101406	0.108	0.099	1
Hs2st1	0.143278	0.131354	0.214	0.208	1
Clptm1	0.144053	0.103502	0.104	0.095	1
Tnrc6a	0.144219	0.101079	0.549	0.575	1
Kdm4b	0.146035	0.109604	0.161	0.153	1
Fam184a	0.147636	0.100522	0.114	0.106	1
Snd1	0.152653	0.12161	0.356	0.361	1
Vldlr	0.153125	0.121181	0.342	0.345	1
Cux1	0.153285	0.111296	0.336	0.336	1
Ppm1h	0.155677	0.106577	0.199	0.192	1
Cabin1	0.164519	0.112518	0.14	0.132	1
Ldb3	0.16506	0.143352	0.187	0.181	1
Robo1	0.165431	-0.144291	0.773	0.754	1
Sclt1	0.166	0.118646	0.228	0.223	1
Gabbr1	0.171831	0.115526	0.443	0.457	1
Enpp6	0.174257	0.102649	0.389	0.382	1
Cuedc1	0.175046	0.121998	0.371	0.381	1
Ptpn9	0.176624	0.121761	0.192	0.184	1
Braf	0.179809	0.117673	0.392	0.401	1
Scai	0.184506	0.110949	0.216	0.21	1
BC005537	0.184965	0.119031	0.141	0.135	1
Lpcat3	0.187659	0.143396	0.15	0.143	1
Ppp2r5c	0.188137	0.109523	0.399	0.406	1
Lima1	0.189065	0.128051	0.124	0.118	1
Cwc27	0.191501	0.114853	0.247	0.244	1
Ice1	0.191595	0.132318	0.198	0.193	1
Rhoq	0.195919	0.124026	0.136	0.129	1
Ftx	0.196544	0.13793	0.181	0.175	1
Mblac2	0.196594	0.123086	0.123	0.116	1
Hira	0.203024	0.128126	0.217	0.213	1
Soga3	0.20349	0.122328	0.307	0.309	1
Spsb1	0.203617	0.139475	0.226	0.223	1
Tecr	0.209168	0.13357	0.327	0.33	1
Tpk1	0.214216	0.14451	0.115	0.109	1
Pisd	0.21605	0.117447	0.117	0.111	1
Nxpe4	0.217823	0.104866	0.213	0.207	1
Ipo13	0.223576	0.106619	0.162	0.157	1
Gpsm2	0.228908	0.12022	0.135	0.129	1
Bckdhb	0.232121	0.121959	0.293	0.294	1
Chchd3	0.232701	0.116832	0.36	0.365	1
Urgcp	0.236464	0.128697	0.215	0.212	1
Tnk2	0.23766	0.102587	0.112	0.105	1
Nrip1	0.240899	0.10551	0.186	0.18	1
Ap2a1	0.245856	0.114566	0.129	0.123	1
2610316D01Rik	0.247515	0.112277	0.106	0.1	1
Stimate	0.250545	0.114754	0.167	0.161	1
Utp14b	0.254457	0.131855	0.149	0.145	1
Map6	0.26098	0.121186	0.25	0.251	1
Fam171a1	0.267411	0.104065	0.196	0.192	1
Fat1	0.2703	0.111773	0.145	0.139	1
Fam120c	0.273571	0.122216	0.262	0.264	1
Grm7	0.278611	-0.255988	0.817	0.779	1
Napa	0.280116	0.102342	0.107	0.101	1
Xpnpep1	0.288571	0.112716	0.116	0.111	1
Fah	0.2995	0.10455	0.112	0.106	1
Oxct1	0.302792	0.113282	0.321	0.324	1
Synj2bp	0.304843	0.117779	0.132	0.128	1
Rab11fip3	0.312663	0.121501	0.318	0.324	1
Kdm2b	0.32049	0.101627	0.125	0.12	1
2610037D02Rik	0.321262	0.114283	0.146	0.142	1
Pepd	0.332901	0.102578	0.168	0.164	1
6030443J06Rik	0.33558	0.100306	0.162	0.157	1
Nxpe3	0.338934	0.143385	0.202	0.202	1
Stim2	0.341058	0.114568	0.188	0.184	1
Uggt2	0.344095	0.104289	0.101	0.097	1
Trip4	0.35271	0.101111	0.23	0.229	1
Gigyf1	0.353534	0.115183	0.127	0.123	1
Chd9	0.358309	0.118638	0.417	0.441	1
Lzts2	0.359787	0.101491	0.27	0.273	1
Naa40	0.362874	0.117192	0.128	0.124	1
Smim14	0.368188	0.113357	0.226	0.226	1
Acsl1	0.370748	0.112908	0.26	0.262	1
Fbxo42	0.371792	0.100184	0.166	0.163	1
Mxd4	0.379309	0.105661	0.171	0.169	1
Fbxo21	0.385715	0.103132	0.165	0.162	1
Desi2	0.389545	0.114692	0.246	0.246	1
Zc3h13	0.391467	0.104356	0.2	0.198	1
Senp5	0.392702	0.109939	0.202	0.201	1
Map2k4	0.39688	0.129576	0.246	0.249	1
Chka	0.397171	0.114728	0.296	0.302	1
Pls3	0.40033	0.116771	0.15	0.147	1
Med27	0.400369	0.109962	0.241	0.243	1
Myo9b	0.400695	0.101481	0.247	0.248	1
Mrtfa	0.405749	0.105895	0.235	0.236	1
Znrf1	0.413725	0.104551	0.245	0.248	1
Nptn	0.417975	0.117177	0.286	0.293	1
Acot7	0.428668	0.1015	0.361	0.373	1
Ptprf	0.434925	0.120066	0.187	0.186	1
Crk	0.440584	0.104526	0.138	0.136	1
Lrch1	0.442823	0.116945	0.19	0.19	1
2210408F21Rik	0.454733	0.102589	0.111	0.109	1
Erc1	0.456544	0.114077	0.202	0.203	1
Safb2	0.456932	0.110829	0.203	0.204	1
Abi2	0.459711	0.115861	0.194	0.196	1
Eif4g1	0.460556	0.112185	0.258	0.264	1
Abi1	0.468639	0.140373	0.242	0.248	1
Mark2	0.470944	0.101522	0.332	0.343	1
Gnas	0.474133	0.122937	0.291	0.298	1
9330111N05Rik	0.475281	-0.111025	0.116	0.122	1
Bmpr2	0.475349	0.10829	0.252	0.255	1
Ablim2	0.480209	0.153383	0.341	0.349	1
Inf2	0.485681	0.113072	0.255	0.26	1
Yars	0.492139	0.112209	0.12	0.118	1
Actn4	0.504828	0.10074	0.363	0.374	1
Acly	0.506738	0.106346	0.181	0.181	1
Hexdc	0.514882	0.112357	0.116	0.115	1
Nt5c2	0.555898	0.101773	0.19	0.191	1
Fam193b	0.565051	0.118108	0.245	0.253	1
Prdm10	0.565306	0.106362	0.13	0.129	1
Ppard	0.569462	0.115204	0.165	0.166	1
Fgf1	0.5848	0.114385	0.224	0.226	1
BC005561	0.588325	0.107387	0.157	0.158	1
Nsmf	0.596694	0.107099	0.23	0.235	1
Myo5a	0.619115	0.10276	0.365	0.384	1
Cyfip2	0.700534	0.105207	0.132	0.133	1
Bicd2	0.707423	0.114513	0.351	0.37	1
Fgd4	0.755652	0.101681	0.119	0.121	1
Gm32122	0.767886	0.127258	0.13	0.129	1
Atp6v0a1	0.817697	0.105267	0.299	0.316	1
Rbbp6	0.884479	0.101955	0.219	0.233	1
Ddx46	0.955134	0.10522	0.194	0.204	1
Pag1	0.984967	0.108196	0.164	0.171	1
Tbc1d9b	0.985249	0.102906	0.165	0.171	1

[truncated: 33 more sheets: Fig.6A A9vsW9, Fig.6A A13vsW13, Fig.7H, Fig.9F, Fig.9G, Fig. 9L, Fig. 9M, S.Fig.1B, S.Fig.6C,F, S.Fig.8B,C, S.Fig.8E,F, S.Fig.9B, S.Fig.13C, S.Fig.16B-E, S.Fig.16H,K, S.Fig.17B,C, S.Fig.17E,F, S.Fig.18A-D, S.Fig.18F,G, S.Fig.18I,J …]
